# Supplementary material for: 1-[(6-Chloro­pyridin-3-yl)meth­yl]imidazolidin-2-iminium chloride
Source: Acta Crystallogr Sect E Struct Rep Online. 2011 Dec 17;68(Pt 1):o147. doi: 10.1107/S1600536811053487 (PMC3254490; doi:10.1107/S1600536811053487)
Supplement: Supplementary file 1 [file e-68-0o147-sup1.cif]

##############################################################################
#                                                                            #
# This CIF contains the data in a paper accepted for publication in          #
# Acta Crystallographica Section E. It conforms to the requirements of       #
# Notes for Authors for Acta Crystallographica Section E, and has been       #
# peer reviewed under the auspices of the IUCr Commission on Journals.       #
#                                                                            #
# Full details of the Crystallographic Information File format               #
# are given in the paper "The Crystallographic Information File (CIF):       #
# a New Standard Archive File for Crystallography" by S. R. Hall, F. H.      #
# Allen and I. D. Brown [Acta Cryst. (1991), A47, 655-685].                  #
#                                                                            #
# The current version of the core CIF dictionary is obtainable from          #
# ftp://ftp.iucr.org/pub/cif_core.dic.                                       #
#                                                                            #
# Software is freely available for graphical display of the structure(s)     #
# in this CIF. For information consult the CIF software page                 #
# http://www.iucr.org/resources/cif/software.                                #
#                                                                            #
# This file may be used for bona fide research purposes within the           #
# scientific community so long as proper attribution is given to the journal # 
# article from which it was obtained.                                        #
#                                                                            #
##############################################################################
data_I
_audit_creation_method     SHELXL-97
_chemical_name_systematic
;
1-[(6-Chloropyridin-3-yl)methyl]imidazolidin-2-iminium chloride
;
_chemical_name_common     ?
_chemical_formula_moiety     'C9 H12 Cl N4 +, Cl -'
_chemical_formula_sum     'C9 H12 Cl2 N4'
_chemical_formula_iupac     'C9 H12 Cl N4 +, Cl -'
_chemical_formula_weight     247.13
_chemical_melting_point     ?
_symmetry_cell_setting     triclinic
_symmetry_space_group_name_H-M     'P -1'
_symmetry_space_group_name_Hall     '-P 1'
loop_
    _symmetry_equiv_pos_as_xyz
    'x, y, z'
    '-x, -y, -z'
_cell_length_a     6.4773(3)
_cell_length_b     7.3091(3)
_cell_length_c     12.4758(4)
_cell_angle_alpha     88.996(3)
_cell_angle_beta     77.214(3)
_cell_angle_gamma     79.925(3)
_cell_volume     566.98(4)
_cell_formula_units_Z     2
_cell_measurement_reflns_used     7015
_cell_measurement_theta_min     3.9294
_cell_measurement_theta_max     29.0726
_cell_measurement_temperature     293(2)
_exptl_crystal_description     plate
_exptl_crystal_colour     yellow
_exptl_crystal_size_max     0.3
_exptl_crystal_size_mid     0.2
_exptl_crystal_size_min     0.1
_exptl_crystal_density_diffrn     1.448
_exptl_crystal_density_meas     ?
_exptl_crystal_density_method     'not measured'
_exptl_crystal_F_000     256
_exptl_absorpt_coefficient_mu     0.545
_exptl_absorpt_correction_type     multi-scan
_exptl_absorpt_process_details
;
(CrysAlis RED; Oxford Diffraction, 2010)
;
_exptl_absorpt_correction_T_min     0.74190
_exptl_absorpt_correction_T_max     1.00000
_diffrn_ambient_temperature     293(2)
_diffrn_radiation_type     MoK\a
_diffrn_radiation_wavelength     0.71073
_diffrn_radiation_source     'fine-focus sealed tube'
_diffrn_radiation_monochromator     graphite
_diffrn_measurement_device_type     'Oxford Diffraction Xcalibur Sapphire3'
_diffrn_measurement_method     '\w scans'
_diffrn_detector_area_resol_mean     16.1049
_diffrn_reflns_number     14139
_diffrn_reflns_av_R_equivalents     0.0347
_diffrn_reflns_av_sigmaI/netI     0.0212
_diffrn_reflns_theta_min     3.94
_diffrn_reflns_theta_max     27.00
_diffrn_reflns_theta_full     27.00
_diffrn_measured_fraction_theta_max     0.994
_diffrn_measured_fraction_theta_full     0.994
_diffrn_reflns_limit_h_min     -8
_diffrn_reflns_limit_h_max     8
_diffrn_reflns_limit_k_min     -9
_diffrn_reflns_limit_k_max     9
_diffrn_reflns_limit_l_min     -15
_diffrn_reflns_limit_l_max     15
_diffrn_standards_number     0
_diffrn_standards_interval_count     0
_diffrn_standards_interval_time     0
_diffrn_standards_decay_%     0
_refine_special_details
;
Refinement of <i>F</i>^2^ against ALL reflections. The weighted <i>R</i>-factor
<i>wR</i> and goodness of fit <i>S</i> are based on <i>F</i>^2^, conventional
<i>R</i>-factors <i>R</i> are based on <i>F</i>, with <i>F</i> set to zero for
negative <i>F</i>^2^. The threshold expression of <i>F</i>^2^ >
\s(<i>F</i>^2^) is used only for calculating <i>R</i>-factors(gt) <i>etc</i>.
and is not relevant to the choice of reflections for refinement.
<i>R</i>-factors based on <i>F</i>^2^ are statistically about twice as large
as those based on <i>F</i>, and <i>R</i>- factors based on ALL data will be
even larger.
;
_reflns_number_total     2468
_reflns_number_gt     2059
_reflns_threshold_expression     I>2\s(I)
_refine_ls_structure_factor_coef     Fsqd
_refine_ls_matrix_type     full
_refine_ls_R_factor_all     0.0500
_refine_ls_R_factor_gt     0.0411
_refine_ls_wR_factor_gt     0.1002
_refine_ls_wR_factor_ref     0.1075
_refine_ls_goodness_of_fit_ref     1.030
_refine_ls_restrained_S_all     1.030
_refine_ls_number_reflns     2468
_refine_ls_number_parameters     137
_refine_ls_number_restraints     0
_refine_ls_hydrogen_treatment     constr
_refine_ls_weighting_scheme     calc
_refine_ls_weighting_details
         'calc w=1/[\s^2^(Fo^2^)+(0.0442P)^2^+0.3165P] where P=(Fo^2^+2Fc^2^)/3'
_atom_sites_solution_hydrogens     geom
_atom_sites_solution_primary     direct
_atom_sites_solution_secondary     difmap
_refine_ls_shift/su_max     0.001
_refine_ls_shift/su_mean     0.000
_refine_diff_density_max     0.360
_refine_diff_density_min     -0.341
_refine_ls_extinction_method     'SHELXL97 (Sheldrick, 2008)'
_refine_ls_extinction_coef     0.027(4)
_refine_ls_extinction_expression
                                  'Fc^*^=kFc[1+0.001xFc^2^\l^3^/sin(2\q)]^-1/4^'
loop_
    _atom_type_symbol
    _atom_type_description
    _atom_type_scat_dispersion_real
    _atom_type_scat_dispersion_imag
    _atom_type_scat_source
    'C' 'C' 0.0033 0.0016
                         'International Tables Vol C Tables 4.2.6.8 and 6.1.1.4'
    'H' 'H' 0.0000 0.0000
                         'International Tables Vol C Tables 4.2.6.8 and 6.1.1.4'
    'N' 'N' 0.0061 0.0033
                         'International Tables Vol C Tables 4.2.6.8 and 6.1.1.4'
    'Cl' 'Cl' 0.1484 0.1585
                         'International Tables Vol C Tables 4.2.6.8 and 6.1.1.4'
_computing_data_collection     'CrysAlis PRO (Oxford Diffraction, 2010)'
_computing_cell_refinement     'CrysAlis PRO (Oxford Diffraction, 2010)'
_computing_data_reduction     'CrysAlis RED (Oxford Diffraction, 2010)'
_computing_structure_solution     'SHELXS97 (Sheldrick, 2008)'
_computing_structure_refinement     'SHELXL97 (Sheldrick, 2008)'
_computing_molecular_graphics     'ORTEP-3 (Farrugia, 1997)'
_computing_publication_material
                                'PLATON (Spek, 2009) and PARST (Nardelli, 1995)'
loop_
    _atom_site_type_symbol
    _atom_site_label
    _atom_site_fract_x
    _atom_site_fract_y
    _atom_site_fract_z
    _atom_site_U_iso_or_equiv
    _atom_site_adp_type
    _atom_site_calc_flag
    _atom_site_refinement_flags
    _atom_site_occupancy
    _atom_site_symmetry_multiplicity
    _atom_site_disorder_assembly
    _atom_site_disorder_group
    Cl Cl2 0.86358(8) 0.30462(7) 0.60008(4) 0.04939(19) Uani d . 1 1 . .
    Cl Cl1 0.23994(12) 0.35819(11) 1.17486(5) 0.0720(2) Uani d . 1 1 . .
    N N1 0.1057(3) 0.2611(3) 1.00679(16) 0.0649(6) Uani d . 1 1 . .
    C C2 0.1336(3) 0.2148(4) 0.89995(19) 0.0587(6) Uani d . 1 1 . .
    H H2 0.0126 0.2007 0.8745 0.070 Uiso calc R 1 1 . .
    C C3 0.3286(3) 0.1868(3) 0.82568(15) 0.0365(4) Uani d . 1 1 . .
    C C4 0.5059(3) 0.2069(3) 0.86513(18) 0.0500(5) Uani d . 1 1 . .
    H H4 0.6416 0.1874 0.8184 0.060 Uiso calc R 1 1 . .
    C C5 0.4824(4) 0.2558(4) 0.97404(19) 0.0544(6) Uani d . 1 1 . .
    H H5 0.6002 0.2700 1.0023 0.065 Uiso calc R 1 1 . .
    C C6 0.2785(4) 0.2826(3) 1.03902(16) 0.0473(5) Uani d . 1 1 . .
    C C7 0.3440(3) 0.1424(3) 0.70621(15) 0.0380(4) Uani d . 1 1 . .
    H H7A 0.2113 0.1987 0.6860 0.046 Uiso calc R 1 1 . .
    H H7B 0.4600 0.1959 0.6613 0.046 Uiso calc R 1 1 . .
    N N8 0.3828(3) -0.0570(2) 0.68359(13) 0.0392(4) Uani d . 1 1 . .
    C C9 0.2100(4) -0.1652(3) 0.7134(2) 0.0510(5) Uani d . 1 1 . .
    H H9A 0.0927 -0.1189 0.6779 0.061 Uiso calc R 1 1 . .
    H H9B 0.1550 -0.1632 0.7923 0.061 Uiso calc R 1 1 . .
    C C10 0.3206(4) -0.3597(3) 0.6710(2) 0.0566(6) Uani d . 1 1 . .
    H H10A 0.3486 -0.4399 0.7308 0.068 Uiso calc R 1 1 . .
    H H10B 0.2345 -0.4152 0.6305 0.068 Uiso calc R 1 1 . .
    N N11 0.5199(3) -0.3268(2) 0.59921(15) 0.0503(5) Uani d . 1 1 . .
    H H11 0.6049 -0.4064 0.5525 0.060 Uiso calc R 1 1 . .
    C C12 0.5523(3) -0.1553(3) 0.61621(15) 0.0388(4) Uani d . 1 1 . .
    N N13 0.7288(3) -0.0930(3) 0.57049(15) 0.0512(5) Uani d . 1 1 . .
    H H13A 0.7407 0.0194 0.5835 0.061 Uiso calc R 1 1 . .
    H H13B 0.8325 -0.1646 0.5276 0.061 Uiso calc R 1 1 . .
loop_
    _atom_site_aniso_label
    _atom_site_aniso_U_11
    _atom_site_aniso_U_22
    _atom_site_aniso_U_33
    _atom_site_aniso_U_12
    _atom_site_aniso_U_13
    _atom_site_aniso_U_23
    Cl2 0.0360(3) 0.0522(3) 0.0531(3) -0.0003(2) -0.0009(2) -0.0019(2)
    Cl1 0.0869(5) 0.0993(5) 0.0355(3) -0.0398(4) -0.0064(3) -0.0068(3)
    N1 0.0480(11) 0.1002(17) 0.0444(11) -0.0233(11) 0.0042(8) -0.0210(10)
    C2 0.0351(11) 0.0911(18) 0.0490(13) -0.0136(11) -0.0034(9) -0.0215(12)
    C3 0.0359(10) 0.0346(9) 0.0362(10) -0.0034(7) -0.0042(7) -0.0012(7)
    C4 0.0356(10) 0.0674(14) 0.0445(11) -0.0099(10) -0.0025(9) -0.0040(10)
    C5 0.0448(12) 0.0730(15) 0.0499(12) -0.0173(11) -0.0145(10) -0.0023(11)
    C6 0.0590(13) 0.0517(12) 0.0330(10) -0.0199(10) -0.0059(9) -0.0001(8)
    C7 0.0378(10) 0.0366(10) 0.0361(10) -0.0015(8) -0.0045(8) -0.0021(7)
    N8 0.0363(8) 0.0393(9) 0.0390(9) -0.0055(7) -0.0023(7) -0.0044(7)
    C9 0.0455(12) 0.0518(12) 0.0554(13) -0.0158(10) -0.0048(10) 0.0007(10)
    C10 0.0685(15) 0.0456(12) 0.0600(14) -0.0166(11) -0.0184(12) 0.0011(10)
    N11 0.0540(11) 0.0429(10) 0.0514(11) 0.0018(8) -0.0136(8) -0.0121(8)
    C12 0.0384(10) 0.0437(10) 0.0326(9) 0.0016(8) -0.0106(8) -0.0033(8)
    N13 0.0386(9) 0.0571(11) 0.0497(10) -0.0015(8) 0.0034(8) -0.0121(8)
_geom_special_details
;
All e.s.d.'s (except the e.s.d. in the dihedral angle between two l.s. planes)
are estimated using the full covariance matrix. The cell e.s.d.'s are taken
into account individually in the estimation of e.s.d.'s in distances, angles
and torsion angles; correlations between e.s.d.'s in cell parameters are only
used when they are defined by crystal symmetry. An approximate (isotropic)
treatment of cell e.s.d.'s is used for estimating e.s.d.'s involving l.s.
planes.
;
loop_
    _geom_bond_atom_site_label_1
    _geom_bond_atom_site_label_2
    _geom_bond_site_symmetry_2
    _geom_bond_distance
    _geom_bond_publ_flag
    Cl1 C6 . 1.743(2) ?
    N1 C6 . 1.305(3) ?
    N1 C2 . 1.346(3) ?
    C2 C3 . 1.376(3) ?
    C2 H2 . 0.9300 ?
    C3 C4 . 1.377(3) ?
    C3 C7 . 1.509(3) ?
    C4 C5 . 1.380(3) ?
    C4 H4 . 0.9300 ?
    C5 C6 . 1.372(3) ?
    C5 H5 . 0.9300 ?
    C7 N8 . 1.457(2) ?
    C7 H7A . 0.9700 ?
    C7 H7B . 0.9700 ?
    N8 C12 . 1.328(2) ?
    N8 C9 . 1.460(3) ?
    C9 C10 . 1.522(3) ?
    C9 H9A . 0.9700 ?
    C9 H9B . 0.9700 ?
    C10 N11 . 1.455(3) ?
    C10 H10A . 0.9700 ?
    C10 H10B . 0.9700 ?
    N11 C12 . 1.334(3) ?
    N11 H11 . 0.8600 ?
    C12 N13 . 1.313(3) ?
    N13 H13A . 0.8600 ?
    N13 H13B . 0.8600 ?
loop_
    _geom_angle_atom_site_label_1
    _geom_angle_atom_site_label_2
    _geom_angle_atom_site_label_3
    _geom_angle_site_symmetry_1
    _geom_angle_site_symmetry_3
    _geom_angle
    _geom_angle_publ_flag
    C6 N1 C2 . . 115.96(19) ?
    N1 C2 C3 . . 124.6(2) ?
    N1 C2 H2 . . 117.7 ?
    C3 C2 H2 . . 117.7 ?
    C2 C3 C4 . . 116.79(19) ?
    C2 C3 C7 . . 121.09(18) ?
    C4 C3 C7 . . 122.09(17) ?
    C3 C4 C5 . . 120.0(2) ?
    C3 C4 H4 . . 120.0 ?
    C5 C4 H4 . . 120.0 ?
    C6 C5 C4 . . 117.4(2) ?
    C6 C5 H5 . . 121.3 ?
    C4 C5 H5 . . 121.3 ?
    N1 C6 C5 . . 125.2(2) ?
    N1 C6 Cl1 . . 115.99(17) ?
    C5 C6 Cl1 . . 118.74(17) ?
    N8 C7 C3 . . 112.18(15) ?
    N8 C7 H7A . . 109.2 ?
    C3 C7 H7A . . 109.2 ?
    N8 C7 H7B . . 109.2 ?
    C3 C7 H7B . . 109.2 ?
    H7A C7 H7B . . 107.9 ?
    C12 N8 C7 . . 126.77(17) ?
    C12 N8 C9 . . 110.48(17) ?
    C7 N8 C9 . . 121.21(16) ?
    N8 C9 C10 . . 102.83(18) ?
    N8 C9 H9A . . 111.2 ?
    C10 C9 H9A . . 111.2 ?
    N8 C9 H9B . . 111.2 ?
    C10 C9 H9B . . 111.2 ?
    H9A C9 H9B . . 109.1 ?
    N11 C10 C9 . . 102.83(18) ?
    N11 C10 H10A . . 111.2 ?
    C9 C10 H10A . . 111.2 ?
    N11 C10 H10B . . 111.2 ?
    C9 C10 H10B . . 111.2 ?
    H10A C10 H10B . . 109.1 ?
    C12 N11 C10 . . 110.36(17) ?
    C12 N11 H11 . . 124.8 ?
    C10 N11 H11 . . 124.8 ?
    N13 C12 N8 . . 125.00(19) ?
    N13 C12 N11 . . 123.74(18) ?
    N8 C12 N11 . . 111.26(18) ?
    C12 N13 H13A . . 120.0 ?
    C12 N13 H13B . . 120.0 ?
    H13A N13 H13B . . 120.0 ?
loop_
    _geom_torsion_atom_site_label_1
    _geom_torsion_atom_site_label_2
    _geom_torsion_atom_site_label_3
    _geom_torsion_atom_site_label_4
    _geom_torsion_site_symmetry_1
    _geom_torsion_site_symmetry_2
    _geom_torsion_site_symmetry_3
    _geom_torsion_site_symmetry_4
    _geom_torsion
    _geom_torsion_publ_flag
    C6 N1 C2 C3 . . . . 1.1(4) ?
    N1 C2 C3 C4 . . . . 0.5(4) ?
    N1 C2 C3 C7 . . . . -177.6(2) ?
    C2 C3 C4 C5 . . . . -1.0(3) ?
    C7 C3 C4 C5 . . . . 177.1(2) ?
    C3 C4 C5 C6 . . . . 0.0(4) ?
    C2 N1 C6 C5 . . . . -2.3(4) ?
    C2 N1 C6 Cl1 . . . . 175.7(2) ?
    C4 C5 C6 N1 . . . . 1.8(4) ?
    C4 C5 C6 Cl1 . . . . -176.16(18) ?
    C2 C3 C7 N8 . . . . -91.8(2) ?
    C4 C3 C7 N8 . . . . 90.2(2) ?
    C3 C7 N8 C12 . . . . -118.6(2) ?
    C3 C7 N8 C9 . . . . 76.9(2) ?
    C12 N8 C9 C10 . . . . 11.1(2) ?
    C7 N8 C9 C10 . . . . 177.87(18) ?
    N8 C9 C10 N11 . . . . -14.3(2) ?
    C9 C10 N11 C12 . . . . 13.7(2) ?
    C7 N8 C12 N13 . . . . 10.4(3) ?
    C9 N8 C12 N13 . . . . 176.29(19) ?
    C7 N8 C12 N11 . . . . -168.74(18) ?
    C9 N8 C12 N11 . . . . -2.9(2) ?
    C10 N11 C12 N13 . . . . 173.4(2) ?
    C10 N11 C12 N8 . . . . -7.4(2) ?
loop_
    _geom_hbond_atom_site_label_D
    _geom_hbond_atom_site_label_H
    _geom_hbond_atom_site_label_A
    _geom_hbond_site_symmetry_A
    _geom_hbond_distance_DH
    _geom_hbond_distance_HA
    _geom_hbond_distance_DA
    _geom_hbond_angle_DHA
    _geom_hbond_publ_flag
    N13 H13A Cl2 1_555 0.86 2.39 3.227(2) 166 yes
    N13 H13B Cl2 2_756 0.86 2.33 3.177(2) 169 yes
    N11 H11 Cl2 1_545 0.86 2.60 3.182(2) 126 yes
    C7 H7A Cl2 1_455 0.97 2.69 3.650(2) 169 yes
    C7 H7B Cl2 1_555 0.97 2.80 3.722(2) 158 yes
_iucr_refine_instructions_details
;
TITL DM3 in P-1
CELL  0.71073   6.4773   7.3091  12.4758   88.996   77.214   79.925
ZERR     2.00   0.0003   0.0003   0.0004    0.003    0.003    0.003
LATT   1
SFAC  C    H    N    CL
UNIT  18   24   8    4
MERG   2
OMIT    -3.00  54.00
FMAP   2
PLAN   10
ACTA
BOND   $H
CONF
LIST   4
L.S.   6
WGHT    0.044200    0.316500
EXTI    0.026645
FVAR      13.32024
CL2   4    0.863579    0.304622    0.600085    11.00000    0.03597    0.05219 =
         0.05313   -0.00186   -0.00090   -0.00035
CL1   4    0.239937    0.358188    1.174862    11.00000    0.08689    0.09932 =
         0.03550   -0.00683   -0.00637   -0.03977
N1    3    0.105710    0.261067    1.006786    11.00000    0.04799    0.10025 =
         0.04437   -0.02100    0.00421   -0.02330
C2    1    0.133572    0.214770    0.899949    11.00000    0.03505    0.09111 =
         0.04900   -0.02148   -0.00336   -0.01363
AFIX  43
H2    2    0.012557    0.200691    0.874535    11.00000   -1.20000
AFIX   0
C3    1    0.328563    0.186804    0.825680    11.00000    0.03591    0.03460 =
         0.03621   -0.00118   -0.00422   -0.00342
C4    1    0.505900    0.206851    0.865134    11.00000    0.03563    0.06744 =
         0.04448   -0.00402   -0.00251   -0.00992
AFIX  43
H4    2    0.641553    0.187422    0.818375    11.00000   -1.20000
AFIX   0
C5    1    0.482419    0.255764    0.974045    11.00000    0.04482    0.07297 =
         0.04992   -0.00234   -0.01448   -0.01735
AFIX  43
H5    2    0.600207    0.269957    1.002284    11.00000   -1.20000
AFIX   0
C6    1    0.278496    0.282631    1.039019    11.00000    0.05903    0.05169 =
         0.03302   -0.00011   -0.00590   -0.01993
C7    1    0.344044    0.142359    0.706207    11.00000    0.03777    0.03661 =
         0.03614   -0.00215   -0.00452   -0.00151
AFIX  23
H7A   2    0.211314    0.198732    0.685992    11.00000   -1.20000
H7B   2    0.460025    0.195945    0.661270    11.00000   -1.20000
AFIX   0
N8    3    0.382824   -0.057026    0.683593    11.00000    0.03634    0.03932 =
         0.03900   -0.00437   -0.00233   -0.00554
C9    1    0.209980   -0.165228    0.713356    11.00000    0.04547    0.05177 =
         0.05542    0.00067   -0.00483   -0.01583
AFIX  23
H9A   2    0.092720   -0.118851    0.677895    11.00000   -1.20000
H9B   2    0.154986   -0.163184    0.792318    11.00000   -1.20000
AFIX   0
C10   1    0.320569   -0.359740    0.670952    11.00000    0.06852    0.04565 =
         0.06000    0.00105   -0.01840   -0.01655
AFIX  23
H10A  2    0.348555   -0.439946    0.730774    11.00000   -1.20000
H10B  2    0.234530   -0.415229    0.630475    11.00000   -1.20000
AFIX   0
N11   3    0.519943   -0.326751    0.599206    11.00000    0.05404    0.04294 =
         0.05140   -0.01207   -0.01355    0.00179
AFIX  43
H11   2    0.604866   -0.406441    0.552474    11.00000   -1.20000
AFIX   0
C12   1    0.552314   -0.155317    0.616208    11.00000    0.03839    0.04365 =
         0.03262   -0.00328   -0.01059    0.00163
N13   3    0.728791   -0.093036    0.570495    11.00000    0.03856    0.05713 =
         0.04974   -0.01210    0.00337   -0.00145
AFIX  93
H13A  2    0.740695    0.019373    0.583481    11.00000   -1.20000
H13B  2    0.832491   -0.164647    0.527562    11.00000   -1.20000
HKLF    4
END
;
data_global
_journal_date_recd_electronic     2011-12-08
_journal_date_accepted     2011-12-12
_journal_name_full     'Acta Crystallographica, Section E'
_journal_year     2012
_journal_volume     68
_journal_issue      1
_journal_page_first     o147
_journal_page_last     o147
_journal_paper_category     QO
_journal_paper_doi     10.1107/S1600536811053487
_journal_coeditor_code     GG2070
_publ_contact_author_name     'Kant, Rajni'
_publ_contact_author_address
;
Post-Graduate Department of Physics & Electronics,
University of Jammu,
Jammu Tawi 180 006,
India
;
_publ_contact_author_email     'rkvk.paper11@gmail.com'
_publ_contact_author_fax     '+911912432051'
_publ_contact_author_phone     '+919419194375'
_publ_section_title
;
1-[(6-Chloropyridin-3-yl)methyl]imidazolidin-2-iminium chloride
;
loop_
    _publ_author_name
    _publ_author_footnote
    _publ_author_address
    'Kant, Rajni' .
;
X-ray Crystallography Laboratory,
Post-Graduate Department of Physics,
University of Jammu, Jammu Tawi 180 006, India
;
    'Gupta, Vivek K.' .
;
X-ray Crystallography Laboratory,
Post-Graduate Department of Physics,
University of Jammu, Jammu Tawi 180 006, India
;
    'Kapoor, Kamini' .
;
X-ray Crystallography Laboratory,
Post-Graduate Department of Physics,
University of Jammu, Jammu Tawi 180 006, India
;
    'Deshmukh, Madhukar B.' .
;
Department of Chemistry, Shivaji University,
Kolhapur 416 004, India
;
    'Shripanavar, Chetan S. ' .
;
Department of Chemistry, Shivaji University,
Kolhapur 416 004, India
;
