# Supplementary material for: 1-[(6-Chloro­pyridin-3-yl)meth­yl]imidazolidin-2-iminium chloride
Source: Acta Crystallogr Sect E Struct Rep Online. 2011 Dec 17;68(Pt 1):o147. doi: 10.1107/S1600536811053487 (PMC3254490; doi:10.1107/S1600536811053487)
Supplement: Supplementary file 2 [file e-68-0o147-Isup2.hkl]

#
# h,k,l, Fc-squared, Fo-squared, sigma(Fo-squared) and status flag
#
data_I
_shelx_title ' DM3 in P-1'
_shelx_refln_list_code          4
_shelx_F_calc_maximum       78.37
_exptl_crystal_F_000       256.00
_reflns_d_resolution_high  0.7828
 
loop_
 _symmetry_equiv_pos_as_xyz
 'x, y, z'
 '-x, -y, -z'
 
_cell_length_a     6.4773
_cell_length_b     7.3091
_cell_length_c    12.4758
_cell_angle_alpha  88.996
_cell_angle_beta   77.214
_cell_angle_gamma  79.925
 
_shelx_F_squared_multiplier     1.000
 
loop_
 _refln_index_h
 _refln_index_k
 _refln_index_l
 _refln_F_squared_calc
 _refln_F_squared_meas
 _refln_F_squared_sigma
 _refln_observed_status
   2   0   0      869.31      890.07      4.21 o
   3   0   0      568.62      545.83      7.61 o
   4   0   0        5.47        3.26      0.62 o
   5   0   0      188.76      183.21      4.71 o
   6   0   0       23.19       17.81      1.66 o
   7   0   0        8.22        6.21      1.16 o
  -7   1   0        0.02        0.18      0.92 o
  -6   1   0        1.48       -0.33      0.90 o
  -5   1   0      243.63      231.43      6.86 o
  -4   1   0        5.99        3.61      0.53 o
  -3   1   0        0.23        0.38      0.30 o
  -2   1   0      231.12      240.51      3.24 o
  -1   1   0      169.73      165.83      1.89 o
   1   1   0     2332.31     2333.43     13.43 o
   2   1   0      738.99      764.25      8.09 o
   3   1   0      501.98      495.97      3.79 o
   4   1   0      100.87       94.71      1.81 o
   5   1   0      148.69      133.99      4.11 o
   6   1   0        3.63        1.78      1.18 o
   7   1   0        8.18        7.11      0.99 o
   8   1   0        7.67        5.16      5.38 o
  -7   2   0        1.03       -0.12      1.40 o
  -6   2   0      199.05      193.21      6.57 o
  -5   2   0        1.00       -0.20      1.06 o
  -4   2   0      106.19       94.06      1.98 o
  -3   2   0     1150.91     1128.61     14.79 o
  -2   2   0       23.32       31.01      0.78 o
  -1   2   0       11.44       12.65      0.34 o
   0   2   0     6115.32     6106.48     61.47 o
   1   2   0       76.50       78.62      0.83 o
   2   2   0        6.90        3.54      0.20 o
   3   2   0      131.36      156.01      2.22 o
   4   2   0       37.17       42.99      1.38 o
   5   2   0      812.08      787.62      9.03 o
   6   2   0       14.40       15.01      1.47 o
   7   2   0       35.71       39.50      2.70 o
   8   2   0       28.04       37.68      4.35 o
  -7   3   0       13.27       14.15      2.58 o
  -6   3   0        9.58       11.35      1.32 o
  -5   3   0        8.06        8.39      0.95 o
  -4   3   0       32.61       30.23      1.63 o
  -3   3   0      233.90      234.22      3.94 o
  -2   3   0        0.07        0.47      0.26 o
  -1   3   0      145.04      131.57      1.84 o
   0   3   0      333.96      330.15      2.07 o
   1   3   0       60.83       73.52      0.95 o
   2   3   0      355.18      356.18      2.97 o
   3   3   0        5.53       10.44      0.55 o
   4   3   0       18.44       15.27      0.75 o
   5   3   0       22.67       17.09      1.11 o
   6   3   0        9.72       11.41      1.64 o
   7   3   0       23.38       23.69      2.10 o
  -6   4   0       17.95       19.25      1.94 o
  -5   4   0       85.90       89.56      3.72 o
  -4   4   0       12.33       12.33      1.09 o
  -3   4   0      401.38      406.63      6.00 o
  -2   4   0       42.44       48.28      1.13 o
  -1   4   0        5.69        5.32      0.39 o
   0   4   0      133.53      145.98      1.95 o
   1   4   0      215.57      225.76      1.93 o
   2   4   0      457.95      441.00      3.77 o
   3   4   0      147.22      152.09      2.52 o
   4   4   0       87.12       85.23      2.20 o
   5   4   0      466.77      476.15      7.39 o
   6   4   0        1.61        1.87      0.58 o
   7   4   0        4.74        5.67      1.30 o
  -5   5   0        3.44        2.27      0.79 o
  -4   5   0       34.83       33.98      2.22 o
  -3   5   0       12.34       11.03      1.26 o
  -2   5   0      114.54      112.71      2.33 o
  -1   5   0       89.78       86.31      2.21 o
   0   5   0       71.12       77.25      2.17 o
   1   5   0        1.46        0.69      0.19 o
   2   5   0      105.82      109.21      2.18 o
   3   5   0        9.72        9.16      0.61 o
   4   5   0        9.10        8.30      0.64 o
   5   5   0       51.49       52.64      2.78 o
   6   5   0       22.72       22.68      2.00 o
   7   5   0       34.74       39.59      2.82 o
  -5   6   0       20.13       21.93      2.32 o
  -4   6   0        9.47        9.92      1.33 o
  -3   6   0        4.47        4.10      0.84 o
  -2   6   0      108.60      109.38      4.11 o
  -1   6   0        3.23        2.93      0.50 o
   0   6   0      103.57      100.15      2.70 o
   1   6   0       24.96       29.93      1.17 o
   2   6   0      277.97      285.62      4.72 o
   3   6   0        5.36        4.51      0.48 o
   4   6   0       21.17       17.08      1.89 o
   5   6   0        9.38        9.69      1.10 o
   6   6   0       13.88       14.44      1.64 o
  -4   7   0        2.61        2.28      0.99 o
  -3   7   0       10.33       12.19      1.45 o
  -2   7   0       21.87       23.28      1.83 o
  -1   7   0        1.92        0.74      0.57 o
   0   7   0        0.62        0.62      0.38 o
   1   7   0       67.18       64.64      4.40 o
   2   7   0       53.34       51.50      2.41 o
   3   7   0        3.45        3.95      0.70 o
   4   7   0       38.05       35.53      2.12 o
   5   7   0        5.44        3.99      0.77 o
   6   7   0        0.20        1.07      0.70 o
  -2   8   0       12.29       17.36      1.75 o
  -1   8   0        3.73        3.21      0.84 o
   0   8   0       25.72       19.87      2.29 o
   1   8   0        1.12        0.34      0.46 o
   2   8   0       10.01        6.28      0.99 o
   3   8   0        0.80        0.65      0.53 o
   4   8   0        1.76        2.01      1.18 o
   5   8   0        0.29        0.61      0.73 o
   0   9   0        4.37        5.07      1.30 o
   1   9   0        0.80        1.91      0.86 o
   2   9   0        2.53        0.97      0.63 o
   3   9   0        9.18        9.38      2.17 o
  -3  -9   1        0.00       -2.08      1.39 o
  -2  -9   1        0.00       -0.43      0.59 o
  -1  -9   1       13.11       14.63      1.56 o
   0  -9   1        5.47        3.96      1.15 o
  -4  -8   1        3.09        1.81      0.86 o
  -3  -8   1       43.71       43.65      3.81 o
  -2  -8   1        0.70        0.74      0.46 o
  -1  -8   1        0.07        0.18      0.59 o
   0  -8   1        5.63        5.07      1.23 o
   1  -8   1        6.79        6.62      1.00 o
   2  -8   1       30.17       31.25      2.29 o
  -6  -7   1       18.35       23.41      3.18 o
  -5  -7   1        2.13        2.05      0.69 o
  -4  -7   1       12.44       14.42      1.21 o
  -3  -7   1       89.04       86.29      5.93 o
  -2  -7   1        0.86       -0.43      0.43 o
  -1  -7   1       62.92       59.13      3.58 o
   0  -7   1       20.43       18.72      1.40 o
   1  -7   1        3.11        2.80      0.62 o
   2  -7   1        7.82        9.65      1.22 o
   3  -7   1        0.02       -0.08      0.65 o
   4  -7   1       29.90       30.73      2.47 o
  -6  -6   1       53.40       59.28      3.02 o
  -5  -6   1       21.16       22.01      2.34 o
  -4  -6   1       26.30       21.62      1.37 o
  -3  -6   1      146.92      148.38      3.10 o
  -2  -6   1        3.71        3.44      0.45 o
  -1  -6   1       11.73       11.31      0.75 o
   0  -6   1        0.02        0.19      0.31 o
   1  -6   1        6.72        6.28      0.66 o
   2  -6   1      267.28      272.33      6.33 o
   3  -6   1        0.35       -0.22      0.65 o
   4  -6   1        0.69        0.43      0.55 o
   5  -6   1       11.07       12.05      1.55 o
  -7  -5   1        2.98        3.78      0.93 o
  -6  -5   1      129.40      133.55      5.51 o
  -5  -5   1        0.44        0.72      0.55 o
  -4  -5   1      204.96      210.65      4.45 o
  -3  -5   1       73.55       81.02      1.79 o
  -2  -5   1        2.01        2.52      0.28 o
  -1  -5   1       33.17       34.88      0.93 o
   0  -5   1       54.13       58.43      1.08 o
   1  -5   1      109.27       95.72      1.69 o
   2  -5   1       12.20       10.05      0.68 o
   3  -5   1       27.61       23.00      1.69 o
   4  -5   1      127.58      114.88      4.16 o
   5  -5   1       21.33       19.49      1.78 o
   6  -5   1        0.42        0.29      0.96 o
  -7  -4   1        1.04        0.06      0.90 o
  -6  -4   1       26.44       17.79      2.00 o
  -5  -4   1      146.89      153.67      4.15 o
  -4  -4   1      167.59      172.81      2.69 o
  -3  -4   1       84.60       79.69      2.11 o
  -2  -4   1       22.45       19.71      0.66 o
  -1  -4   1     1352.63     1351.37      7.27 o
   0  -4   1      710.37      754.84      4.30 o
   1  -4   1      125.27      136.81      1.64 o
   2  -4   1      153.03      144.87      2.18 o
   3  -4   1      153.28      154.50      3.31 o
   4  -4   1        0.00       -0.69      0.60 o
   5  -4   1       19.37       18.52      1.45 o
   6  -4   1        6.00        5.11      0.91 o
  -7  -3   1       13.94       20.63      2.41 o
  -6  -3   1      230.67      228.97      6.91 o
  -5  -3   1        0.14        0.40      0.37 o
  -4  -3   1      108.71       97.17      2.40 o
  -3  -3   1        1.12        2.31      0.22 o
  -2  -3   1       95.84       94.35      1.42 o
  -1  -3   1     1687.96     1747.72     12.01 o
   0  -3   1      451.96      499.37      3.85 o
   1  -3   1     2333.67     2360.18     16.07 o
   2  -3   1     1090.95     1047.50     14.46 o
   3  -3   1       43.73       52.89      1.86 o
   4  -3   1       30.98       26.10      1.49 o
   5  -3   1       96.27       99.21      3.20 o
   6  -3   1        9.33        8.65      1.00 o
   7  -3   1        0.00       -0.53      1.17 o
  -7  -2   1       53.47       60.33      3.95 o
  -6  -2   1        7.83        4.34      0.76 o
  -5  -2   1      117.31      108.68      2.97 o
  -4  -2   1      203.68      192.00      3.46 o
  -3  -2   1      981.10     1036.72      7.63 o
  -2  -2   1      466.37      487.92      3.44 o
  -1  -2   1     2617.42     2627.35     15.35 o
   0  -2   1     2114.08     2123.02     11.29 o
   1  -2   1        0.10        0.34      0.16 o
   2  -2   1       63.92       69.99      1.22 o
   3  -2   1       22.01       22.27      1.35 o
   4  -2   1      333.27      325.02      4.90 o
   5  -2   1       22.49       22.15      1.99 o
   6  -2   1        3.25        0.69      1.31 o
   7  -2   1       32.39       36.52      2.83 o
  -7  -1   1       10.15       11.54      1.48 o
  -6  -1   1        0.01       -0.14      0.52 o
  -5  -1   1      275.79      267.98      5.57 o
  -4  -1   1      135.26      142.12      3.22 o
  -3  -1   1       62.38       76.53      1.75 o
  -2  -1   1     1503.32     1478.82     12.21 o
  -1  -1   1     6142.15     5774.83     58.65 o
   1  -1   1     4478.93     4418.78     73.23 o
   2  -1   1      881.79      857.95      9.08 o
   3  -1   1        1.85        1.70      0.36 o
   4  -1   1       88.39       97.74      2.55 o
   5  -1   1       78.67       87.07      2.88 o
   6  -1   1       49.00       45.91      2.75 o
   7  -1   1       34.22       37.72      2.75 o
  -7   0   1       57.29       62.82      3.16 o
  -6   0   1       88.49       85.57      3.65 o
  -5   0   1       44.90       43.06      2.33 o
  -4   0   1        1.04        0.64      0.38 o
  -3   0   1       25.34       30.85      1.38 o
  -2   0   1      716.90      778.08      6.20 o
  -1   0   1       37.51       34.88      0.56 o
   2   0   1      645.96      665.87      4.85 o
   3   0   1      174.82      173.76      2.75 o
   4   0   1      407.09      398.34      5.06 o
   5   0   1      151.42      141.16      2.83 o
   6   0   1       42.82       39.91      2.09 o
   7   0   1        7.28        6.95      1.19 o
   8   0   1        9.35       10.96      1.74 o
  -7   1   1        1.57        2.25      0.83 o
  -6   1   1        8.23        4.96      0.89 o
  -5   1   1      235.67      216.51      6.14 o
  -4   1   1      296.97      303.99      5.04 o
  -3   1   1       27.12       26.93      1.17 o
  -2   1   1     3124.66     3217.77     30.22 o
  -1   1   1      876.62      909.37      5.19 o
   1   1   1        0.68        3.51      0.19 o
   2   1   1        8.52        5.47      0.23 o
   3   1   1      217.51      198.60      2.51 o
   4   1   1     1105.41     1052.65      8.53 o
   5   1   1       16.17       17.96      1.28 o
   6   1   1      566.07      584.62      7.82 o
   7   1   1       22.69       25.36      2.10 o
   8   1   1        0.97       -1.48      1.44 o
  -7   2   1        4.45        4.86      1.45 o
  -6   2   1      124.47      131.48      5.41 o
  -5   2   1        0.23       -0.46      0.79 o
  -4   2   1       27.64       27.09      1.46 o
  -3   2   1        0.13        0.69      0.34 o
  -2   2   1      309.63      289.26      2.78 o
  -1   2   1     1388.40     1433.63     13.32 o
   0   2   1        2.33        3.15      0.23 o
   1   2   1      989.89     1023.39      6.39 o
   2   2   1       21.64       21.21      0.62 o
   3   2   1       16.19       19.61      0.64 o
   4   2   1        0.00        0.61      0.48 o
   5   2   1        4.70        4.86      0.77 o
   6   2   1       12.60       13.90      1.27 o
   7   2   1       23.87       25.77      2.15 o
   8   2   1        2.65        3.78      1.72 o
  -6   3   1        0.88        0.90      0.70 o
  -5   3   1        8.50        8.43      0.92 o
  -4   3   1       72.61       72.37      2.53 o
  -3   3   1       18.63       17.22      0.85 o
  -2   3   1        1.52        3.02      0.29 o
  -1   3   1      109.52      126.04      1.36 o
   0   3   1     1873.52     1945.78     11.55 o
   1   3   1      194.74      162.43      1.44 o
   2   3   1       31.93       36.76      0.95 o
   3   3   1      821.57      834.73      7.22 o
   4   3   1      335.97      352.19      3.10 o
   5   3   1       32.88       32.10      1.43 o
   6   3   1      227.41      238.25      5.96 o
   7   3   1       10.04       11.86      1.54 o
   8   3   1       10.85       10.70      1.81 o
  -6   4   1        7.18        9.60      1.36 o
  -5   4   1      110.39      105.97      4.12 o
  -4   4   1        1.02        1.10      0.60 o
  -3   4   1        4.10        2.93      0.53 o
  -2   4   1       96.97       90.67      1.87 o
  -1   4   1      242.19      249.35      3.26 o
   0   4   1       20.15       16.71      0.74 o
   1   4   1        0.02        0.27      0.13 o
   2   4   1       10.61        9.83      0.55 o
   3   4   1      585.15      598.28      5.41 o
   4   4   1       50.18       49.60      1.23 o
   5   4   1       40.44       35.98      1.86 o
   6   4   1       18.37       21.00      1.60 o
   7   4   1        6.24        5.09      0.91 o
  -5   5   1        0.32        1.51      0.76 o
  -4   5   1        0.02       -0.83      0.81 o
  -3   5   1       76.64       79.78      3.18 o
  -2   5   1       75.36       70.01      2.20 o
  -1   5   1       27.21       27.89      0.95 o
   0   5   1      410.97      421.30      5.08 o
   1   5   1      186.48      171.51      2.27 o
   2   5   1        4.16        3.57      0.40 o
   3   5   1      527.53      558.97      5.78 o
   4   5   1       75.00       69.35      1.82 o
   5   5   1       58.56       62.74      2.55 o
   6   5   1        0.77        0.52      0.62 o
   7   5   1        2.46        1.56      0.88 o
  -5   6   1       11.24       13.75      3.99 o
  -4   6   1       11.50       12.69      1.52 o
  -3   6   1       48.05       52.88      2.78 o
  -2   6   1       30.55       29.71      1.93 o
  -1   6   1        7.41        9.71      0.85 o
   0   6   1      180.49      183.23      3.72 o
   1   6   1        0.04       -0.04      0.38 o
   2   6   1       21.98       22.96      1.29 o
   3   6   1       34.42       37.60      1.59 o
   4   6   1       69.03       58.09      3.75 o
   5   6   1       10.02       10.71      1.45 o
   6   6   1        6.46        6.23      1.06 o
   7   6   1        0.99        0.89      1.01 o
  -4   7   1        0.19       -0.33      1.11 o
  -3   7   1       40.02       41.51      2.68 o
  -2   7   1        0.01        0.41      0.69 o
  -1   7   1       26.51       24.42      1.79 o
   0   7   1        3.14        2.00      0.78 o
   1   7   1       10.18        9.29      1.19 o
   2   7   1       22.19       21.61      1.35 o
   3   7   1        0.68        0.03      0.56 o
   4   7   1        3.04        1.41      0.64 o
   5   7   1       12.78       14.00      2.00 o
   6   7   1        7.67        8.77      1.19 o
  -2   8   1        2.67        2.69      1.07 o
  -1   8   1        8.97       10.33      1.29 o
   0   8   1       30.25       31.15      2.51 o
   1   8   1        0.24       -0.39      0.61 o
   2   8   1        0.00       -0.46      0.59 o
   3   8   1        0.01       -0.73      0.88 o
   4   8   1        2.17        1.74      0.85 o
   5   8   1       10.98       11.27      2.07 o
   0   9   1       10.16       10.59      2.36 o
   1   9   1        0.76        1.86      1.06 o
   2   9   1       19.32       23.53      2.19 o
   3   9   1        5.81        8.25      1.99 o
  -2  -9   2        1.95        0.75      0.55 o
  -1  -9   2       10.28        8.86      1.56 o
   0  -9   2        0.02        0.54      0.72 o
  -4  -8   2        0.39       -0.43      1.05 o
  -3  -8   2        4.20        2.50      0.70 o
  -2  -8   2        6.35        6.49      0.95 o
  -1  -8   2        8.19        7.87      0.95 o
   0  -8   2        5.26        2.56      0.66 o
   1  -8   2       20.57       22.09      1.66 o
   2  -8   2        3.52        3.98      0.82 o
  -5  -7   2        8.49        8.34      1.85 o
  -4  -7   2        7.43        6.67      0.81 o
  -3  -7   2       10.13        7.67      0.98 o
  -2  -7   2       18.68       14.55      1.17 o
  -1  -7   2        6.34        2.95      0.57 o
   0  -7   2       12.52       10.50      0.95 o
   1  -7   2       51.17       50.71      2.65 o
   2  -7   2        2.28        1.24      0.61 o
   3  -7   2        0.00       -0.77      0.72 o
   4  -7   2       35.81       45.63      2.90 o
  -6  -6   2        6.93        6.09      1.43 o
  -5  -6   2      159.75      172.95      6.09 o
  -4  -6   2       54.45       58.69      2.83 o
  -3  -6   2      149.12      141.93      3.10 o
  -2  -6   2       17.38       14.08      0.92 o
  -1  -6   2        0.15       -0.09      0.32 o
   0  -6   2      274.40      255.87      3.01 o
   1  -6   2        0.07       -0.13      0.31 o
   2  -6   2       26.57       28.98      1.83 o
   3  -6   2       65.41       62.76      3.33 o
   4  -6   2        5.21        5.20      0.79 o
   5  -6   2        0.40        1.07      0.76 o
  -7  -5   2        0.42        0.65      1.68 o
  -6  -5   2        0.28       -0.87      1.02 o
  -5  -5   2        0.82        0.50      0.58 o
  -4  -5   2       61.04       63.69      2.26 o
  -3  -5   2        6.53        5.57      0.64 o
  -2  -5   2      550.23      574.42      5.50 o
  -1  -5   2       16.34       15.44      0.70 o
   0  -5   2      210.21      217.03      3.14 o
   1  -5   2       21.84       19.21      0.77 o
   2  -5   2       12.55       12.91      0.65 o
   3  -5   2        0.00       -0.08      0.47 o
   4  -5   2       48.52       50.39      3.12 o
   5  -5   2        2.36        1.35      0.66 o
   6  -5   2       10.36       10.63      2.20 o
  -7  -4   2        6.33        6.89      1.31 o
  -6  -4   2        2.25        1.14      0.59 o
  -5  -4   2       24.85       23.69      1.74 o
  -4  -4   2       83.34       85.04      2.05 o
  -3  -4   2       80.89       89.99      1.86 o
  -2  -4   2       28.98       28.72      0.74 o
  -1  -4   2        1.15        2.20      0.29 o
   0  -4   2     1393.03     1351.03      9.27 o
   1  -4   2      471.26      489.36      3.35 o
   2  -4   2      232.32      235.41      2.88 o
   3  -4   2      157.56      146.03      2.41 o
   4  -4   2        1.70        1.96      0.53 o
   5  -4   2       61.89       61.31      2.38 o
   6  -4   2       28.86       32.32      2.28 o
  -7  -3   2       19.50       25.63      2.63 o
  -6  -3   2       46.13       42.51      2.83 o
  -5  -3   2       73.25       70.94      2.43 o
  -4  -3   2       54.96       53.70      1.90 o
  -3  -3   2      337.11      343.75      3.95 o
  -2  -3   2        4.16        5.93      0.35 o
  -1  -3   2       37.39       49.28      0.95 o
   0  -3   2        8.05        9.05      0.38 o
   1  -3   2      111.28      116.47      1.60 o
   2  -3   2      283.02      297.61      2.95 o
   3  -3   2       30.39       20.03      1.09 o
   4  -3   2        0.90        0.56      0.37 o
   5  -3   2      109.33      103.71      3.06 o
   6  -3   2        4.92        5.62      0.87 o
   7  -3   2       26.87       28.79      2.33 o
  -7  -2   2        5.35        5.56      1.42 o
  -6  -2   2       12.41       13.65      1.39 o
  -5  -2   2       88.62       90.76      2.80 o
  -4  -2   2       80.14       77.01      1.77 o
  -3  -2   2     2035.01     2062.98      8.24 o
  -2  -2   2       25.85       17.88      0.62 o
  -1  -2   2      234.89      214.05      1.59 o
   0  -2   2     4591.61     4319.43     29.46 o
   1  -2   2       51.70       55.40      0.78 o
   2  -2   2       46.01       45.30      1.03 o
   3  -2   2       20.22       18.38      1.11 o
   4  -2   2       23.61       22.64      1.18 o
   5  -2   2      258.33      274.48      5.73 o
   6  -2   2       52.63       50.92      2.72 o
   7  -2   2       61.27       64.08      3.62 o
  -7  -1   2       37.20       39.13      3.97 o
  -6  -1   2        6.39        5.50      0.97 o
  -5  -1   2      114.33      112.73      3.83 o
  -4  -1   2       11.46        9.80      0.73 o
  -3  -1   2       42.20       51.65      1.43 o
  -2  -1   2     1373.23     1408.90      6.76 o
  -1  -1   2      590.32      623.81      4.32 o
   0  -1   2      347.74      335.03      1.80 o
   1  -1   2     4917.56     4465.19     79.43 o
   2  -1   2     1335.19     1313.67     10.77 o
   3  -1   2      298.30      300.80      3.92 o
   4  -1   2        0.04       -0.32      0.25 o
   5  -1   2      174.08      185.63      3.61 o
   6  -1   2       49.36       48.40      2.84 o
   7  -1   2       39.99       45.55      3.01 o
  -7   0   2       17.71       18.78      1.76 o
  -6   0   2      160.16      158.02      5.01 o
  -5   0   2        1.49        0.42      0.80 o
  -4   0   2        9.71       11.78      1.26 o
  -3   0   2     1426.10     1468.22      7.51 o
  -2   0   2       20.60       16.90      0.63 o
  -1   0   2      225.66      237.97      1.56 o
   1   0   2       89.15      128.90      1.27 o
   2   0   2     2783.33     2803.07     17.56 o
   3   0   2       38.65       27.68      0.99 o
   4   0   2       53.25       52.89      1.42 o
   5   0   2      409.18      395.62      6.84 o
   6   0   2      244.48      238.33      4.97 o
   7   0   2       48.30       41.74      4.62 o
   8   0   2       20.96       25.35      2.59 o
  -7   1   2       19.47       23.72      2.35 o
  -6   1   2        0.79        0.48      0.72 o
  -5   1   2       33.53       29.86      2.33 o
  -4   1   2      208.44      209.62      3.91 o
  -3   1   2      516.86      502.15      4.14 o
  -2   1   2      483.05      482.54      5.52 o
  -1   1   2     1666.96     1744.92      8.07 o
   0   1   2       40.08       32.24      0.40 o
   1   1   2      824.92      889.90      3.61 o
   2   1   2      119.09      143.31      2.34 o
   3   1   2      473.33      505.61      3.58 o
   4   1   2      535.09      529.86      7.60 o
   5   1   2        0.83        0.59      0.33 o
   6   1   2        3.52        2.50      0.62 o
   7   1   2        6.76        6.30      0.88 o
   8   1   2        6.62       10.10      1.94 o
  -7   2   2        0.24       -2.47      1.77 o
  -6   2   2       39.16       41.82      3.14 o
  -5   2   2       12.17       11.38      2.26 o
  -4   2   2       49.61       50.66      2.50 o
  -3   2   2       56.51       70.78      1.71 o
  -2   2   2        1.85        6.00      0.56 o
  -1   2   2     1110.96     1131.72      7.92 o
   0   2   2      671.35      674.09      2.79 o
   1   2   2      355.01      380.96      2.13 o
   2   2   2     3882.74     3806.18     15.52 o
   3   2   2      197.51      213.18      2.21 o
   4   2   2      513.49      560.75      3.78 o
   5   2   2      138.52      134.14      2.70 o
   6   2   2        1.69        1.84      0.67 o
   7   2   2       36.28       33.35      2.41 o
   8   2   2        4.19        3.60      1.03 o
  -6   3   2       23.43       25.61      1.89 o
  -5   3   2        6.06        4.62      0.81 o
  -4   3   2       31.24       27.71      1.62 o
  -3   3   2       69.95       60.86      2.01 o
  -2   3   2      566.91      619.51      4.48 o
  -1   3   2       76.34       81.03      1.18 o
   0   3   2      372.83      423.29      3.22 o
   1   3   2       23.76       33.93      0.75 o
   2   3   2      524.68      524.92      4.04 o
   3   3   2      176.31      200.29      3.12 o
   4   3   2      311.42      299.03      2.97 o
   5   3   2       62.37       66.05      2.03 o
   6   3   2        7.26        5.30      1.45 o
   7   3   2       15.97       16.00      1.54 o
   8   3   2        1.35        0.73      0.86 o
  -6   4   2        2.41        1.30      1.17 o
  -5   4   2       39.85       40.01      2.58 o
  -4   4   2       76.46       81.88      2.82 o
  -3   4   2      118.50      115.86      3.28 o
  -2   4   2      218.08      230.10      2.82 o
  -1   4   2      352.07      323.85      3.91 o
   0   4   2        2.59        6.81      0.49 o
   1   4   2        0.55        1.77      0.21 o
   2   4   2      307.60      360.52      3.46 o
   3   4   2        3.56        3.60      0.44 o
   4   4   2        1.06        0.08      0.37 o
   5   4   2        0.71        0.97      0.44 o
   6   4   2        1.39        0.36      0.64 o
   7   4   2       54.74       55.22      2.80 o
  -5   5   2        0.01        0.93      0.71 o
  -4   5   2       18.29       18.40      1.70 o
  -3   5   2       29.54       30.72      2.02 o
  -2   5   2       29.75       30.25      1.54 o
  -1   5   2      301.89      295.03      3.89 o
   0   5   2       75.12       77.66      2.06 o
   1   5   2      165.57      165.07      2.68 o
   2   5   2       63.04       58.17      1.25 o
   3   5   2        0.03        0.10      0.38 o
   4   5   2        0.11        0.00      0.28 o
   5   5   2       31.20       31.28      1.82 o
   6   5   2        3.35        2.06      0.77 o
   7   5   2        2.43        1.33      0.60 o
  -4   6   2       35.55       38.13      2.62 o
  -3   6   2       27.28       24.52      1.97 o
  -2   6   2        4.67        5.21      0.88 o
  -1   6   2        4.92        2.77      0.50 o
   0   6   2        8.18        7.94      0.79 o
   1   6   2        8.35        9.41      0.74 o
   2   6   2       57.80       55.29      1.99 o
   3   6   2        0.18       -0.42      0.35 o
   4   6   2      218.99      232.82      4.46 o
   5   6   2        0.01       -0.28      0.68 o
   6   6   2        5.75        4.35      1.08 o
   7   6   2       15.61       21.30      2.17 o
  -3   7   2        1.93        1.08      0.66 o
  -2   7   2        0.50        0.31      0.57 o
  -1   7   2      106.90      110.77      3.87 o
   0   7   2       16.28       14.13      1.15 o
   1   7   2        0.24       -1.02      0.83 o
   2   7   2        8.26        5.51      0.86 o
   3   7   2       15.55       15.70      1.53 o
   4   7   2        8.75       10.52      1.57 o
   5   7   2        0.01       -0.38      0.61 o
   6   7   2       18.53       18.10      1.78 o
  -2   8   2       14.82       20.26      2.00 o
  -1   8   2        5.87        6.74      1.07 o
   0   8   2        8.65       12.54      1.67 o
   1   8   2       45.17       41.60      3.04 o
   2   8   2        4.08        3.31      1.17 o
   3   8   2        4.24        5.71      1.07 o
   4   8   2        2.32        3.02      1.05 o
   5   8   2       10.42       12.44      2.17 o
   0   9   2        3.69        5.40      4.12 o
   1   9   2        5.34        4.92      1.61 o
   2   9   2        0.32        0.65      0.74 o
   3   9   2       11.08       12.72      2.36 o
  -2  -9   3        0.93        1.13      0.86 o
  -1  -9   3        0.01        0.55      1.24 o
   0  -9   3        0.10       -0.52      0.81 o
  -4  -8   3        0.03        0.26      1.05 o
  -3  -8   3       14.42       16.50      1.54 o
  -2  -8   3        0.00       -0.66      0.60 o
  -1  -8   3       64.65       59.85      3.64 o
   0  -8   3        0.33        0.85      0.72 o
   1  -8   3        2.34        2.20      0.78 o
   2  -8   3        2.68        1.05      1.05 o
  -5  -7   3       22.48       25.51      2.60 o
  -4  -7   3       30.96       32.15      4.29 o
  -3  -7   3        1.02        1.19      0.51 o
  -2  -7   3       13.55       12.76      1.96 o
  -1  -7   3       16.26        9.87      0.95 o
   0  -7   3        4.14        2.59      0.45 o
   1  -7   3      129.08      135.56      4.02 o
   2  -7   3        0.12        0.11      0.44 o
   3  -7   3        8.01        8.41      1.16 o
   4  -7   3       12.38       15.86      1.76 o
  -6  -6   3        4.73        4.87      1.40 o
  -5  -6   3        0.05        1.23      0.94 o
  -4  -6   3       46.34       44.79      3.85 o
  -3  -6   3       24.27       29.70      1.48 o
  -2  -6   3        5.66        5.47      0.67 o
  -1  -6   3      327.09      344.56      4.98 o
   0  -6   3        3.19        1.28      0.31 o
   1  -6   3        9.50        7.52      0.61 o
   2  -6   3       16.03       16.05      1.11 o
   3  -6   3       64.83       70.02      2.85 o
   4  -6   3       11.00       12.58      1.32 o
   5  -6   3        0.94        1.02      0.68 o
  -6  -5   3       10.93        9.46      4.71 o
  -5  -5   3       16.67       18.98      1.49 o
  -4  -5   3        2.21        1.61      0.41 o
  -3  -5   3       62.88       63.76      2.17 o
  -2  -5   3      405.33      388.95      3.87 o
  -1  -5   3      117.28      108.74      1.78 o
   0  -5   3      218.85      217.10      2.77 o
   1  -5   3      654.19      655.22      4.93 o
   2  -5   3       39.98       37.91      1.13 o
   3  -5   3        1.90        1.03      0.39 o
   4  -5   3        6.60        3.72      0.75 o
   5  -5   3        0.15       -0.91      0.61 o
   6  -5   3       69.23       76.14      4.74 o
  -7  -4   3       36.04       35.67      6.48 o
  -6  -4   3       29.90       34.88      2.78 o
  -5  -4   3        1.89        1.03      0.53 o
  -4  -4   3      230.17      219.83      3.15 o
  -3  -4   3        0.61        0.62      0.21 o
  -2  -4   3       17.34       17.83      0.78 o
  -1  -4   3        0.06        0.50      0.22 o
   0  -4   3       12.99       12.53      0.63 o
   1  -4   3       33.54       27.81      0.95 o
   2  -4   3       42.15       38.99      0.90 o
   3  -4   3       10.79        9.43      0.96 o
   4  -4   3      239.53      248.99      4.33 o
   5  -4   3        5.12        4.03      0.65 o
   6  -4   3       10.29       10.52      1.43 o
  -7  -3   3        0.01       -0.45      0.74 o
  -6  -3   3        4.02        4.09      0.78 o
  -5  -3   3      169.12      167.36      4.24 o
  -4  -3   3      177.84      181.24      3.37 o
  -3  -3   3        0.36        1.01      0.31 o
  -2  -3   3      477.53      453.89      5.17 o
  -1  -3   3      377.25      350.97      3.47 o
   0  -3   3      393.23      395.43      3.35 o
   1  -3   3      310.75      310.81      2.52 o
   2  -3   3       12.44       14.98      0.62 o
   3  -3   3      119.87      118.08      2.22 o
   4  -3   3       60.38       63.80      1.80 o
   5  -3   3       35.35       31.55      1.76 o
   6  -3   3       97.29      103.95      3.47 o
   7  -3   3       43.52       47.78      2.93 o
  -7  -2   3        4.55        3.29      1.11 o
  -6  -2   3       36.80       33.48      3.72 o
  -5  -2   3        3.20        2.27      0.43 o
  -4  -2   3        0.03        0.55      0.30 o
  -3  -2   3      219.16      246.77      3.08 o
  -2  -2   3      553.59      574.32      3.49 o
  -1  -2   3      958.83      941.93     11.12 o
   0  -2   3       23.03       24.84      0.50 o
   1  -2   3      770.46      704.11      4.25 o
   2  -2   3        2.05        2.94      0.33 o
   3  -2   3       73.48       69.40      1.66 o
   4  -2   3      137.45      131.35      2.39 o
   5  -2   3        2.45        0.70      0.56 o
   6  -2   3       27.29       34.02      2.42 o
   7  -2   3       11.05       12.08      1.56 o
  -7  -1   3       38.61       36.79      4.26 o
  -6  -1   3        4.86        3.60      0.72 o
  -5  -1   3       94.73       94.85      3.12 o
  -4  -1   3      217.03      209.42      3.40 o
  -3  -1   3        3.32        3.67      0.42 o
  -2  -1   3      207.35      230.22      2.07 o
  -1  -1   3       19.20       18.76      0.44 o
   0  -1   3        6.78        9.52      0.26 o
   1  -1   3     5262.86     4770.41     91.87 o
   2  -1   3       29.77       30.61      0.77 o
   3  -1   3     1704.07     1751.32     11.88 o
   4  -1   3      164.53      150.43      2.92 o
   5  -1   3       50.80       44.47      1.69 o
   6  -1   3      139.87      129.03      4.54 o
   7  -1   3       15.66       15.26      1.77 o
  -7   0   3        0.68        1.51      0.94 o
  -6   0   3       30.96       29.87      2.25 o
  -5   0   3       32.43       31.00      2.37 o
  -4   0   3      305.25      295.17      4.10 o
  -3   0   3       12.73        7.73      0.54 o
  -2   0   3      353.74      337.68      2.66 o
  -1   0   3     1234.33     1242.34      5.61 o
   0   0   3      713.01      745.30      3.97 o
   1   0   3     3417.90     3627.92     17.46 o
   2   0   3      383.09      427.58      3.71 o
   3   0   3       56.81       48.56      1.36 o
   4   0   3      160.42      183.45      2.98 o
   5   0   3        1.18        0.46      0.59 o
   6   0   3       78.76       80.37      2.85 o
   7   0   3        1.23        0.91      0.61 o
   8   0   3        0.03       -1.21      1.02 o
  -7   1   3        7.42        6.06      1.54 o
  -6   1   3        2.27        3.21      0.97 o
  -5   1   3      140.52      127.63      4.87 o
  -4   1   3       92.79       88.83      2.65 o
  -3   1   3      157.17      155.65      2.67 o
  -2   1   3      428.13      395.48      3.67 o
  -1   1   3       71.44       79.43      0.95 o
   0   1   3     1002.78     1022.39      4.90 o
   1   1   3     1835.30     1918.01      9.12 o
   2   1   3        9.04       10.08      0.50 o
   3   1   3      921.70     1008.70      9.52 o
   4   1   3      175.20      164.87      2.62 o
   5   1   3        3.74        2.59      0.52 o
   6   1   3        0.23       -1.34      0.89 o
   7   1   3        0.14       -0.94      0.62 o
   8   1   3       56.62       65.01      5.21 o
  -6   2   3        9.06        8.89      1.44 o
  -5   2   3      116.58      122.77      4.42 o
  -4   2   3       58.01       59.53      2.49 o
  -3   2   3        9.65        8.59      0.73 o
  -2   2   3        1.46        0.62      0.21 o
  -1   2   3       54.11       63.69      1.15 o
   0   2   3      574.10      542.75      2.76 o
   1   2   3      542.42      551.43      6.05 o
   2   2   3      351.66      318.41      4.09 o
   3   2   3      497.96      477.58      4.81 o
   4   2   3       36.68       43.32      1.22 o
   5   2   3        0.38        0.41      0.35 o
   6   2   3        3.22        2.69      0.50 o
   7   2   3       30.45       30.77      2.29 o
   8   2   3        0.10        1.31      0.96 o
  -6   3   3       17.48       19.36      1.98 o
  -5   3   3       98.87       97.04      3.38 o
  -4   3   3       20.94       18.95      1.37 o
  -3   3   3      247.95      238.99      4.22 o
  -2   3   3      564.33      584.51      4.72 o
  -1   3   3      214.17      244.61      2.58 o
   0   3   3      165.39      160.57      1.65 o
   1   3   3       29.75       33.10      0.73 o
   2   3   3       39.44       33.25      1.16 o
   3   3   3        3.94        9.93      0.57 o
   4   3   3       68.75       68.62      1.78 o
   5   3   3      101.25       99.94      2.52 o
   6   3   3      128.18      117.58      3.66 o
   7   3   3        1.17        0.26      0.48 o
   8   3   3       31.71       38.84      2.61 o
  -6   4   3        0.07        0.99      1.19 o
  -5   4   3        0.54        1.53      0.81 o
  -4   4   3       34.26       37.34      2.37 o
  -3   4   3       94.94       92.25      2.72 o
  -2   4   3        0.03       -0.19      0.32 o
  -1   4   3       13.89       14.41      0.55 o
   0   4   3      161.71      142.80      2.33 o
   1   4   3      525.14      556.41      4.14 o
   2   4   3      242.49      259.12      3.67 o
   3   4   3       12.09        6.86      0.60 o
   4   4   3      122.34      125.42      3.25 o
   5   4   3        2.28        2.30      0.54 o
   6   4   3       19.93       18.23      1.48 o
   7   4   3        5.69        4.32      0.98 o
  -5   5   3       36.72       40.10      2.79 o
  -4   5   3       13.71       14.02      1.58 o
  -3   5   3       42.18       39.05      2.31 o
  -2   5   3       11.83       10.04      0.95 o
  -1   5   3      123.11      119.78      3.02 o
   0   5   3       63.66       63.94      1.94 o
   1   5   3       27.01       22.95      0.99 o
   2   5   3      122.49      135.41      2.78 o
   3   5   3      217.94      212.07      3.14 o
   4   5   3        1.88        2.17      0.39 o
   5   5   3       51.44       46.44      2.27 o
   6   5   3       18.80       23.12      1.74 o
   7   5   3        3.63        2.79      0.88 o
  -4   6   3        0.11        0.29      0.74 o
  -3   6   3       43.48       45.08      2.67 o
  -2   6   3       79.15       82.05      3.38 o
  -1   6   3       97.49       83.63      3.30 o
   0   6   3        1.36        0.11      0.45 o
   1   6   3        0.00       -0.40      0.40 o
   2   6   3       63.22       70.32      2.26 o
   3   6   3       22.64       19.36      1.57 o
   4   6   3      103.99      106.65      3.35 o
   5   6   3       14.14       15.99      1.33 o
   6   6   3       10.36       11.01      1.93 o
   7   6   3        9.84        7.15      1.38 o
  -3   7   3        1.43        2.55      0.80 o
  -2   7   3        4.97        5.54      0.98 o
  -1   7   3       36.34       47.00      2.56 o
   0   7   3       92.62       93.57      3.05 o
   1   7   3       14.02        8.19      1.01 o
   2   7   3      122.09      123.54      3.84 o
   3   7   3       17.90       16.37      1.32 o
   4   7   3        8.11        9.79      1.57 o
   5   7   3        1.25        0.13      0.73 o
   6   7   3        0.16        0.07      0.60 o
  -2   8   3       23.17       34.58      2.81 o
  -1   8   3        0.84        0.53      0.68 o
   0   8   3        0.66        1.01      0.71 o
   1   8   3        0.11        0.89      0.64 o
   2   8   3       20.98       26.47      4.69 o
   3   8   3       14.47       11.42      1.52 o
   4   8   3       12.10       12.28      1.90 o
   5   8   3       23.63       30.76      4.37 o
   1   9   3        0.00        0.47      1.67 o
   2   9   3        0.03        0.13      0.87 o
   3   9   3        0.21        0.82      1.16 o
  -4  -8   4        9.89       14.16      3.48 o
  -3  -8   4        1.11       -0.01      0.74 o
  -2  -8   4        0.06        0.42      0.64 o
  -1  -8   4        0.30       -0.68      0.45 o
   0  -8   4       41.97       38.48      3.33 o
   1  -8   4        6.12        5.40      1.07 o
   2  -8   4        3.21        2.95      1.34 o
  -5  -7   4       19.48       23.02      4.09 o
  -4  -7   4        2.97        5.51      0.95 o
  -3  -7   4        4.20        2.94      0.52 o
  -2  -7   4       91.03       86.07      6.65 o
  -1  -7   4        0.02        0.19      0.49 o
   0  -7   4       44.27       32.47      1.61 o
   1  -7   4        4.64        1.87      0.61 o
   2  -7   4        2.78        2.76      0.72 o
   3  -7   4       22.94       24.12      1.95 o
   4  -7   4        0.05        0.44      0.83 o
  -6  -6   4        0.13       -0.14      0.94 o
  -5  -6   4        0.17        0.12      0.53 o
  -4  -6   4        0.00        0.11      0.58 o
  -3  -6   4      160.68      147.27      8.03 o
  -2  -6   4        7.29        7.50      0.68 o
  -1  -6   4        7.30        7.15      0.77 o
   0  -6   4       63.89       63.39      1.99 o
   1  -6   4       46.47       42.00      1.43 o
   2  -6   4       15.82       12.74      1.14 o
   3  -6   4       64.13       61.28      3.21 o
   4  -6   4        1.85        1.78      0.65 o
   5  -6   4       27.50       33.22      2.42 o
  -6  -5   4       17.41       17.02      2.70 o
  -5  -5   4       28.45       23.14      1.72 o
  -4  -5   4        1.25       -0.07      0.36 o
  -3  -5   4        1.46        0.36      0.37 o
  -2  -5   4        9.76       10.36      0.74 o
  -1  -5   4        6.08        5.69      0.54 o
   0  -5   4       86.02       92.55      1.93 o
   1  -5   4        0.07        0.15      0.33 o
   2  -5   4       14.86       13.98      0.73 o
   3  -5   4       31.97       29.72      1.50 o
   4  -5   4       68.23       57.65      2.90 o
   5  -5   4       54.53       50.20      3.25 o
   6  -5   4        1.62        2.13      2.00 o
  -6  -4   4       13.74       14.22      1.84 o
  -5  -4   4       57.43       58.28      2.93 o
  -4  -4   4       12.45       10.88      0.92 o
  -3  -4   4      312.65      315.56      5.12 o
  -2  -4   4       87.33       83.25      1.80 o
  -1  -4   4       33.24       28.82      0.98 o
   0  -4   4      106.37      109.51      2.03 o
   1  -4   4       12.46       10.89      0.61 o
   2  -4   4      276.07      268.76      4.02 o
   3  -4   4       75.37       77.06      1.98 o
   4  -4   4      109.79      114.19      3.22 o
   5  -4   4       40.18       49.84      2.56 o
   6  -4   4       28.11       27.60      2.32 o
  -7  -3   4        6.84        8.05      1.97 o
  -6  -3   4        2.58        3.06      0.76 o
  -5  -3   4       13.91       10.65      0.97 o
  -4  -3   4        1.04        0.43      0.39 o
  -3  -3   4       96.02       84.70      1.94 o
  -2  -3   4      807.55      844.31      8.43 o
  -1  -3   4      412.00      419.55      5.62 o
   0  -3   4      542.10      529.83      4.13 o
   1  -3   4       59.35       66.05      1.18 o
   2  -3   4      203.87      212.71      2.28 o
   3  -3   4       14.40        9.14      0.71 o
   4  -3   4       17.26       17.53      1.04 o
   5  -3   4        0.68       -0.09      0.62 o
   6  -3   4        1.66        0.68      0.50 o
   7  -3   4        7.55        9.88      1.29 o
  -7  -2   4        1.38        0.42      0.98 o
  -6  -2   4       42.53       38.09      2.14 o
  -5  -2   4        1.12        0.05      0.44 o
  -4  -2   4       11.43       11.11      0.88 o
  -3  -2   4        9.34       11.31      0.78 o
  -2  -2   4      540.29      594.07      8.36 o
  -1  -2   4       40.57       27.75      0.52 o
   0  -2   4      305.27      286.38      2.44 o
   1  -2   4      340.35      335.03      2.29 o
   2  -2   4      427.53      449.27      3.31 o
   3  -2   4      449.57      450.52      4.32 o
   4  -2   4      135.90      147.14      3.01 o
   5  -2   4       55.72       45.79      2.40 o
   6  -2   4       92.45       94.53      3.44 o
   7  -2   4        1.79        0.62      0.74 o
  -7  -1   4       22.44       22.61      2.12 o
  -6  -1   4       54.62       49.99      4.03 o
  -5  -1   4       45.23       48.10      1.88 o
  -4  -1   4      366.99      370.90      5.18 o
  -3  -1   4      181.63      147.04      2.76 o
  -2  -1   4      134.86      147.12      1.80 o
  -1  -1   4       76.31       77.30      0.95 o
   0  -1   4       27.30       34.72      0.63 o
   1  -1   4      561.49      507.20      5.17 o
   2  -1   4        7.95       11.11      0.47 o
   3  -1   4      188.66      222.68      2.60 o
   4  -1   4       94.90       99.65      2.34 o
   5  -1   4      112.29      113.80      2.73 o
   6  -1   4        4.70        1.84      0.90 o
   7  -1   4        0.39       -0.46      1.04 o
  -7   0   4        3.42        2.74      0.95 o
  -6   0   4        3.57        2.21      0.81 o
  -5   0   4       19.76       18.87      1.57 o
  -4   0   4       94.64       85.25      2.66 o
  -3   0   4      302.09      291.34      3.52 o
  -2   0   4       37.86       38.98      1.23 o
  -1   0   4     2453.41     2509.00     11.89 o
   0   0   4     1297.79     1396.78      6.02 o
   1   0   4     4539.04     4658.02     57.63 o
   2   0   4       12.38       11.09      0.45 o
   3   0   4      225.82      237.80      2.79 o
   4   0   4       44.15       46.21      1.96 o
   5   0   4       24.70       24.59      1.67 o
   6   0   4       34.59       35.50      2.32 o
   7   0   4       65.20       74.93      4.34 o
   8   0   4        7.82        9.88      1.74 o
  -7   1   4        5.48        4.89      1.25 o
  -6   1   4       59.81       63.16      4.02 o
  -5   1   4       33.66       35.91      2.39 o
  -4   1   4      143.46      141.85      3.46 o
  -3   1   4        1.61        3.12      0.49 o
  -2   1   4      280.27      314.52      3.44 o
  -1   1   4       28.84       17.00      0.52 o
   0   1   4       95.17       96.96      1.03 o
   1   1   4      190.29      185.06      1.53 o
   2   1   4     1138.40     1170.79      4.56 o
   3   1   4      188.78      190.68      2.23 o
   4   1   4      107.51       92.69      1.48 o
   5   1   4       99.52      103.34      2.92 o
   6   1   4       24.52       20.70      1.45 o
   7   1   4        4.30        3.99      0.68 o
   8   1   4        0.80        2.25      1.19 o
  -6   2   4       37.24       35.66      2.67 o
  -5   2   4       40.14       42.18      2.44 o
  -4   2   4      199.99      201.68      4.66 o
  -3   2   4       79.31       76.02      2.29 o
  -2   2   4      106.23      119.18      2.20 o
  -1   2   4        1.19        1.49      0.26 o
   0   2   4       26.51       23.37      0.59 o
   1   2   4      232.11      232.33      2.06 o
   2   2   4        2.12        2.59      0.23 o
   3   2   4        6.37        9.92      0.60 o
   4   2   4      121.13       93.49      1.76 o
   5   2   4      157.42      145.72      2.85 o
   6   2   4       51.09       49.43      2.03 o
   7   2   4       66.99       74.99      3.18 o
   8   2   4       15.37       19.27      2.08 o
  -6   3   4       10.44        9.36      1.37 o
  -5   3   4        0.12        0.43      0.55 o
  -4   3   4       74.79       67.62      2.62 o
  -3   3   4        4.31        3.51      0.51 o
  -2   3   4      171.26      160.72      2.36 o
  -1   3   4      511.92      504.56      4.21 o
   0   3   4        0.01        0.23      0.14 o
   1   3   4      563.47      605.44      3.94 o
   2   3   4       16.37        9.13      0.66 o
   3   3   4       26.19       38.24      1.27 o
   4   3   4       71.54       73.97      1.95 o
   5   3   4        5.33        3.19      0.81 o
   6   3   4       99.97       96.59      3.74 o
   7   3   4        0.98        1.35      0.64 o
   8   3   4        2.33        2.07      0.77 o
  -5   4   4       18.84       18.66      1.82 o
  -4   4   4      154.23      148.20      4.67 o
  -3   4   4        0.56        0.68      0.43 o
  -2   4   4       12.95       13.56      0.90 o
  -1   4   4      248.72      256.76      2.77 o
   0   4   4       19.38       18.72      0.81 o
   1   4   4     1594.51     1626.94      7.18 o
   2   4   4       62.21       53.08      1.62 o
   3   4   4       51.65       44.06      0.94 o
   4   4   4      329.55      323.41      5.35 o
   5   4   4        4.74        2.27      0.55 o
   6   4   4        0.38       -0.43      0.63 o
   7   4   4        3.81        4.67      0.84 o
  -5   5   4        1.08        1.53      0.86 o
  -4   5   4       23.50       27.71      2.13 o
  -3   5   4        8.26        7.86      1.08 o
  -2   5   4        0.12        0.55      0.41 o
  -1   5   4      244.16      234.17      4.37 o
   0   5   4       26.72       28.73      1.36 o
   1   5   4        2.80        2.68      0.30 o
   2   5   4        6.17        7.08      0.38 o
   3   5   4      115.43      113.31      3.12 o
   4   5   4       28.74       31.00      1.76 o
   5   5   4       14.68       11.82      1.54 o
   6   5   4       68.15       75.34      3.47 o
   7   5   4        7.48        9.81      1.25 o
  -4   6   4        2.09        2.05      0.84 o
  -3   6   4       14.36       18.30      1.77 o
  -2   6   4      166.50      189.36      5.13 o
  -1   6   4        0.34        0.57      0.49 o
   0   6   4       46.74       37.23      1.68 o
   1   6   4      438.92      423.23      5.37 o
   2   6   4        3.28        1.71      0.67 o
   3   6   4       24.53       20.79      1.41 o
   4   6   4        0.79        0.59      1.04 o
   5   6   4        4.12        3.51      0.67 o
   6   6   4       38.44       39.19      3.34 o
   7   6   4        0.12       -0.94      0.72 o
  -3   7   4        0.05       -0.09      0.74 o
  -2   7   4        8.36        8.98      1.23 o
  -1   7   4        0.07        0.26      0.56 o
   0   7   4       13.78       16.11      1.33 o
   1   7   4       42.49       44.73      2.51 o
   2   7   4        0.20        1.36      0.57 o
   3   7   4       36.17       39.39      2.48 o
   4   7   4       14.02       11.75      1.41 o
   5   7   4        6.18        5.82      1.33 o
   6   7   4        0.29        0.54      0.56 o
  -1   8   4        0.56        0.14      0.79 o
   0   8   4        2.06        1.57      0.79 o
   1   8   4        4.71        2.07      0.59 o
   2   8   4        0.14       -1.07      0.71 o
   3   8   4       14.70       17.33      1.94 o
   4   8   4        7.60       11.06      1.90 o
   5   8   4        0.34       -1.70      1.18 o
   1   9   4        1.67        5.11      2.63 o
   2   9   4        3.66        1.61      1.08 o
  -3  -8   5        0.69        0.97      0.96 o
  -2  -8   5        0.47        0.55      0.67 o
  -1  -8   5        0.03       -0.49      0.65 o
   0  -8   5        7.30        9.26      1.74 o
   1  -8   5        0.28        0.55      1.01 o
   2  -8   5        4.29        3.35      0.85 o
  -5  -7   5        1.81        1.84      1.11 o
  -4  -7   5       12.14       11.92      1.42 o
  -3  -7   5       21.31       20.18      2.55 o
  -2  -7   5       92.91       88.01      7.35 o
  -1  -7   5        2.11        2.29      0.54 o
   0  -7   5       15.00       11.23      1.19 o
   1  -7   5        0.02        0.64      0.55 o
   2  -7   5       20.02       17.69      1.73 o
   3  -7   5        5.99        4.51      0.85 o
   4  -7   5        4.32        8.28      2.14 o
  -5  -6   5        0.33       -0.01      0.62 o
  -4  -6   5        3.07        1.83      0.71 o
  -3  -6   5        8.71        8.28      1.01 o
  -2  -6   5       29.25       22.06      1.92 o
  -1  -6   5      160.00      170.99      4.21 o
   0  -6   5        1.95        1.10      0.35 o
   1  -6   5       57.28       57.85      2.53 o
   2  -6   5       55.94       55.26      2.14 o
   3  -6   5        8.15        7.43      0.94 o
   4  -6   5        4.49        4.86      0.86 o
   5  -6   5       21.42       24.54      3.02 o
  -6  -5   5        4.93        3.72      1.20 o
  -5  -5   5       19.55       17.52      1.53 o
  -4  -5   5       19.39       20.42      1.77 o
  -3  -5   5       44.80       48.40      2.30 o
  -2  -5   5       28.76       29.48      1.33 o
  -1  -5   5       27.88       31.55      1.58 o
   0  -5   5       43.88       36.17      1.37 o
   1  -5   5       18.33       15.09      0.92 o
   2  -5   5       11.15       11.19      0.80 o
   3  -5   5      116.74      118.72      4.17 o
   4  -5   5       36.10       35.02      1.96 o
   5  -5   5        0.14       -1.10      1.34 o
   6  -5   5        0.77        1.65      1.50 o
  -6  -4   5        1.59        1.47      0.65 o
  -5  -4   5       28.54       29.20      2.20 o
  -4  -4   5      110.63      110.71      3.22 o
  -3  -4   5        4.22        2.81      0.51 o
  -2  -4   5      203.71      190.38      2.85 o
  -1  -4   5      152.63      166.76      3.13 o
   0  -4   5       34.40       35.19      1.07 o
   1  -4   5        1.39        2.05      0.35 o
   2  -4   5      152.92      138.30      2.15 o
   3  -4   5        0.09       -0.33      0.31 o
   4  -4   5        0.44        0.30      0.51 o
   5  -4   5        4.20        4.53      1.10 o
   6  -4   5       11.68       14.08      1.35 o
  -6  -3   5        2.45        3.03      0.91 o
  -5  -3   5        2.94        2.43      0.57 o
  -4  -3   5        7.51        7.20      0.74 o
  -3  -3   5       95.77      105.36      2.61 o
  -2  -3   5      110.76      103.45      1.89 o
  -1  -3   5       11.83        9.19      0.50 o
   0  -3   5      258.61      249.18      2.53 o
   1  -3   5      579.40      574.04      7.16 o
   2  -3   5       19.30       15.99      0.68 o
   3  -3   5      329.91      331.22      5.35 o
   4  -3   5       12.14       10.03      0.83 o
   5  -3   5       36.17       37.78      1.91 o
   6  -3   5        1.62        1.59      0.87 o
   7  -3   5        0.49        1.69      0.79 o
  -6  -2   5        7.35        4.63      0.85 o
  -5  -2   5       73.28       64.86      3.65 o
  -4  -2   5      232.75      236.10      4.13 o
  -3  -2   5        6.76        6.50      0.60 o
  -2  -2   5      592.96      597.70      6.18 o
  -1  -2   5        3.51        4.29      0.30 o
   0  -2   5       46.21       42.34      0.74 o
   1  -2   5        1.84        2.20      0.21 o
   2  -2   5      116.20      117.56      1.63 o
   3  -2   5      190.70      179.27      2.21 o
   4  -2   5      192.78      188.10      3.74 o
   5  -2   5        8.35        8.79      0.95 o
   6  -2   5       20.36       23.03      1.57 o
   7  -2   5       14.49       12.44      1.50 o
  -7  -1   5        2.45        1.63      1.40 o
  -6  -1   5        5.27        7.54      1.30 o
  -5  -1   5      286.94      274.26      5.06 o
  -4  -1   5        4.60        5.90      0.69 o
  -3  -1   5      158.49      162.46      2.84 o
  -2  -1   5      458.77      453.88      3.31 o
  -1  -1   5        3.36        4.16      0.27 o
   0  -1   5      502.60      545.02      4.69 o
   1  -1   5        9.61        4.37      0.32 o
   2  -1   5      235.50      246.51      2.17 o
   3  -1   5       12.08       12.07      0.65 o
   4  -1   5       11.00       16.41      1.02 o
   5  -1   5       87.87       89.54      2.50 o
   6  -1   5        8.01        5.38      1.62 o
   7  -1   5       27.35       31.35      2.45 o
  -6   0   5        6.29        6.50      1.14 o
  -5   0   5      150.31      138.54      4.28 o
  -4   0   5       99.87       86.55      2.79 o
  -3   0   5      210.30      213.08      3.21 o
  -2   0   5      120.45      119.60      2.15 o
  -1   0   5      115.26      110.91      1.41 o
   0   0   5     1642.45     1747.25      5.08 o
   1   0   5        0.31        1.75      0.21 o
   2   0   5       45.21       45.70      0.94 o
   3   0   5      569.47      511.98      4.35 o
   4   0   5       37.45       44.69      1.48 o
   5   0   5       22.29       21.35      1.34 o
   6   0   5        0.06       -0.53      0.47 o
   7   0   5       43.89       40.85      4.61 o
   8   0   5        0.01       -0.16      0.71 o
  -6   1   5        3.17        4.20      1.05 o
  -5   1   5      256.62      249.04      6.43 o
  -4   1   5       30.90       27.39      1.62 o
  -3   1   5       97.27       97.13      2.52 o
  -2   1   5      230.62      253.86      3.62 o
  -1   1   5      246.41      303.99      2.63 o
   0   1   5      604.14      642.97      3.93 o
   1   1   5      618.63      669.65      5.39 o
   2   1   5      583.25      611.39      3.38 o
   3   1   5      580.04      506.68      4.22 o
   4   1   5       17.13       16.30      0.73 o
   5   1   5      343.69      344.97      4.79 o
   6   1   5       54.17       54.56      2.39 o
   7   1   5        1.10        0.74      0.57 o
   8   1   5        0.31        0.45      0.89 o
  -6   2   5       11.83       12.47      1.68 o
  -5   2   5       13.84       11.34      1.28 o
  -4   2   5       25.33       22.20      1.63 o
  -3   2   5      197.03      189.33      3.44 o
  -2   2   5      178.48      164.47      2.76 o
  -1   2   5        0.04       -0.08      0.17 o
   0   2   5     2116.18     2257.09     10.14 o
   1   2   5       11.55       19.68      0.56 o
   2   2   5       59.48       60.54      1.11 o
   3   2   5       19.10       17.91      0.85 o
   4   2   5       58.31       62.62      1.72 o
   5   2   5       78.12       70.44      2.29 o
   6   2   5        2.24        4.58      0.79 o
   7   2   5        0.00        0.37      0.63 o
   8   2   5       18.12       20.71      2.17 o
  -6   3   5        1.81        3.02      1.99 o
  -5   3   5       27.92       27.83      1.89 o
  -4   3   5       59.96       56.20      2.43 o
  -3   3   5       56.96       59.92      2.27 o
  -2   3   5       34.84       37.42      1.27 o
  -1   3   5      246.68      249.68      2.98 o
   0   3   5     1413.56     1478.41      8.32 o
   1   3   5        0.11        0.43      0.27 o
   2   3   5      156.61      142.02      2.29 o
   3   3   5      511.65      515.95      8.20 o
   4   3   5       26.93       25.21      1.11 o
   5   3   5        5.78        6.22      0.67 o
   6   3   5        8.98        8.90      1.03 o
   7   3   5        1.54        0.29      0.61 o
   8   3   5        3.19        2.03      1.10 o
  -5   4   5       15.03       16.64      1.77 o
  -4   4   5       15.94       12.34      1.42 o
  -3   4   5        5.97        7.72      0.87 o
  -2   4   5       52.52       51.52      1.45 o
  -1   4   5        5.89        6.01      0.46 o
   0   4   5       40.04       39.43      1.07 o
   1   4   5       46.94       47.64      1.15 o
   2   4   5      144.94      138.40      2.83 o
   3   4   5      141.93      135.83      3.35 o
   4   4   5       83.33       81.17      2.77 o
   5   4   5      128.44      133.58      3.79 o
   6   4   5        1.04       -0.63      0.64 o
   7   4   5        0.01        0.37      0.56 o
  -4   5   5       18.73       23.09      2.00 o
  -3   5   5      183.36      179.64      5.14 o
  -2   5   5        2.68        2.48      0.61 o
  -1   5   5       94.03       96.49      2.36 o
   0   5   5      335.68      321.10      4.64 o
   1   5   5        0.29        0.41      0.38 o
   2   5   5       57.50       52.24      1.48 o
   3   5   5        2.49        1.41      0.41 o
   4   5   5       26.32       23.05      1.54 o
   5   5   5      251.09      251.71      6.57 o
   6   5   5        0.01       -0.25      0.56 o
   7   5   5       25.98       26.60      2.05 o
  -4   6   5        0.22        0.43      1.00 o
  -3   6   5        0.87        1.46      0.97 o
  -2   6   5        0.03        0.57      0.60 o
  -1   6   5       12.01       12.27      1.16 o
   0   6   5       57.73       58.78      2.16 o
   1   6   5       27.16       26.84      1.41 o
   2   6   5       17.83       17.32      1.59 o
   3   6   5       15.08       11.22      1.18 o
   4   6   5        0.52        0.63      0.56 o
   5   6   5       61.27       74.44      3.53 o
   6   6   5       10.38        8.80      1.16 o
   7   6   5        1.49        2.54      2.02 o
  -3   7   5       19.67       20.45      3.08 o
  -2   7   5        2.29        2.06      0.84 o
  -1   7   5        0.00        0.55      1.00 o
   0   7   5        7.20        4.31      0.66 o
   1   7   5        8.55        9.13      1.15 o
   2   7   5       43.53       48.22      2.36 o
   3   7   5        2.42        1.98      0.71 o
   4   7   5       20.95       24.28      2.12 o
   5   7   5       33.90       39.74      4.30 o
   6   7   5        9.27       10.39      2.22 o
  -1   8   5       20.63       24.70      2.44 o
   0   8   5       10.39        9.84      1.75 o
   1   8   5        1.18        1.19      0.81 o
   2   8   5        2.26        1.71      0.71 o
   3   8   5        3.52        4.20      0.91 o
   4   8   5        9.22       13.79      2.09 o
   5   8   5        4.21        6.02      2.25 o
  -3  -8   6        4.89        5.79      1.71 o
  -2  -8   6       10.81       13.13      1.94 o
  -1  -8   6        1.52        3.83      1.27 o
   0  -8   6        5.79        8.72      1.31 o
   1  -8   6        6.75        5.51      1.43 o
   2  -8   6        4.32        5.31      2.03 o
  -4  -7   6        4.54        4.96      0.92 o
  -3  -7   6        1.71        1.68      0.59 o
  -2  -7   6       11.32       12.49      1.47 o
  -1  -7   6        4.58        5.01      0.96 o
   0  -7   6       50.08       55.71      2.96 o
   1  -7   6        6.77        5.73      1.18 o
   2  -7   6       28.05       30.29      2.39 o
   3  -7   6        0.36        0.68      0.55 o
  -5  -6   6       16.49       19.63      1.79 o
  -4  -6   6        0.22       -0.19      0.64 o
  -3  -6   6       15.88       14.16      1.33 o
  -2  -6   6        0.46       -0.12      0.45 o
  -1  -6   6       72.42       68.75      3.12 o
   0  -6   6        0.23       -0.15      0.35 o
   1  -6   6        3.50        2.47      0.47 o
   2  -6   6       46.01       52.61      2.08 o
   3  -6   6       21.67       20.29      1.40 o
   4  -6   6       11.06       10.42      1.12 o
   5  -6   6        1.70        2.46      2.76 o
  -6  -5   6       33.58       41.24      4.29 o
  -5  -5   6        0.26        0.84      0.65 o
  -4  -5   6       10.78       10.62      1.17 o
  -3  -5   6      102.71      103.47      3.11 o
  -2  -5   6       57.76       58.28      2.01 o
  -1  -5   6       79.87       82.34      2.77 o
   0  -5   6       40.18       38.40      1.20 o
   1  -5   6       38.20       39.12      1.45 o
   2  -5   6       18.26       17.69      1.06 o
   3  -5   6        0.18       -0.26      0.37 o
   4  -5   6        1.70        1.49      0.52 o
   5  -5   6       17.50       19.00      1.57 o
  -6  -4   6        0.47        0.15      0.79 o
  -5  -4   6        0.00        0.07      0.70 o
  -4  -4   6       93.02       89.35      3.21 o
  -3  -4   6        3.01        2.48      0.58 o
  -2  -4   6       23.18       22.42      1.41 o
  -1  -4   6       65.15       59.12      1.54 o
   0  -4   6      129.37      123.79      2.22 o
   1  -4   6        0.05        1.03      0.30 o
   2  -4   6      153.15      148.77      2.36 o
   3  -4   6       32.87       30.67      1.35 o
   4  -4   6        2.96        3.52      0.58 o
   5  -4   6        0.55        0.23      0.45 o
   6  -4   6       17.78       17.21      1.98 o
  -6  -3   6       81.16       69.09      4.69 o
  -5  -3   6        0.01        0.93      0.55 o
  -4  -3   6       89.27       84.97      3.03 o
  -3  -3   6       48.73       51.93      1.43 o
  -2  -3   6       10.60       11.10      0.48 o
  -1  -3   6      143.78      139.67      2.67 o
   0  -3   6        0.37        0.40      0.17 o
   1  -3   6      146.31      156.52      2.01 o
   2  -3   6      142.80      124.00      2.06 o
   3  -3   6        3.05        1.40      0.42 o
   4  -3   6        0.84        0.71      0.52 o
   5  -3   6       73.79       72.17      2.67 o
   6  -3   6        4.85        4.07      0.74 o
   7  -3   6        1.21       -0.04      0.84 o
  -6  -2   6       40.09       38.76      3.59 o
  -5  -2   6        9.98        4.82      0.88 o
  -4  -2   6      348.17      348.64      5.66 o
  -3  -2   6      147.11      155.54      2.63 o
  -2  -2   6      166.04      170.30      2.59 o
  -1  -2   6      111.21      119.81      1.65 o
   0  -2   6        0.02        0.33      0.15 o
   1  -2   6        0.00        0.11      0.20 o
   2  -2   6      107.82      111.69      2.19 o
   3  -2   6       64.98       74.97      1.42 o
   4  -2   6      136.33      139.05      2.58 o
   5  -2   6       12.77       12.38      0.99 o
   6  -2   6        4.18        3.83      0.81 o
   7  -2   6       56.57       64.20      4.21 o
  -6  -1   6       50.79       47.23      2.85 o
  -5  -1   6        0.03       -0.03      0.42 o
  -4  -1   6       10.71        9.48      0.87 o
  -3  -1   6       65.74       64.43      2.45 o
  -2  -1   6       34.68       31.81      0.94 o
  -1  -1   6     1063.75     1070.53      6.32 o
   0  -1   6        1.86        6.15      0.51 o
   1  -1   6       50.65       49.47      0.94 o
   2  -1   6     1652.33     1542.74     29.28 o
   3  -1   6       32.44       30.53      1.19 o
   4  -1   6        2.79        2.07      0.42 o
   5  -1   6       22.32       19.62      1.55 o
   6  -1   6        8.62        6.71      1.29 o
   7  -1   6       11.67       15.47      2.04 o
  -6   0   6       17.44       18.33      2.10 o
  -5   0   6        2.34        1.54      1.33 o
  -4   0   6       13.08       10.88      1.27 o
  -3   0   6      252.77      250.09      4.19 o
  -2   0   6       18.29       28.35      1.14 o
  -1   0   6      243.87      252.16      2.30 o
   0   0   6      225.43      259.43      2.14 o
   1   0   6     1681.25     1744.72     10.04 o
   2   0   6      265.32      252.12      3.02 o
   3   0   6      115.58      120.69      2.20 o
   4   0   6      133.56      131.87      2.46 o
   5   0   6       47.02       46.57      1.72 o
   6   0   6        0.09       -0.06      0.50 o
   7   0   6       32.97       26.62      3.00 o
   8   0   6        3.75        1.52      1.66 o
  -6   1   6        9.27       16.32      2.07 o
  -5   1   6        5.87        6.70      1.14 o
  -4   1   6      234.91      236.58      4.88 o
  -3   1   6        0.79        1.10      0.55 o
  -2   1   6      293.47      296.46      3.56 o
  -1   1   6      536.01      522.34      3.40 o
   0   1   6      158.93      184.58      2.04 o
   1   1   6      154.88      189.74      1.86 o
   2   1   6       11.38        6.19      0.38 o
   3   1   6       48.56       40.11      1.20 o
   4   1   6      261.26      270.23      3.79 o
   5   1   6       36.78       33.54      1.78 o
   6   1   6       18.06       18.89      1.33 o
   7   1   6        4.59        4.58      0.79 o
   8   1   6        9.87       10.95      3.18 o
  -6   2   6       18.01       22.89      2.22 o
  -5   2   6       24.86       22.43      1.81 o
  -4   2   6        8.11        7.44      0.98 o
  -3   2   6        1.39        1.94      0.46 o
  -2   2   6      489.39      478.64      4.70 o
  -1   2   6      642.10      644.16      4.36 o
   0   2   6        0.88        4.05      0.34 o
   1   2   6     1665.38     1694.85      9.04 o
   2   2   6      230.47      247.02      2.54 o
   3   2   6      174.60      185.72      1.96 o
   4   2   6       39.43       41.01      1.62 o
   5   2   6       69.38       64.76      2.22 o
   6   2   6       65.45       60.54      2.39 o
   7   2   6       28.95       30.41      2.10 o
   8   2   6       24.86       19.27      4.38 o
  -5   3   6       11.36       12.43      1.59 o
  -4   3   6       34.51       38.00      2.06 o
  -3   3   6        9.00        9.91      0.98 o
  -2   3   6       15.75       13.24      0.84 o
  -1   3   6       29.59       32.30      1.24 o
   0   3   6       16.25       19.01      0.80 o
   1   3   6        0.24        2.52      0.37 o
   2   3   6      430.02      457.96      4.72 o
   3   3   6      403.47      399.25      5.25 o
   4   3   6      126.77      127.13      2.99 o
   5   3   6        3.08        2.46      0.52 o
   6   3   6       78.92       79.90      2.72 o
   7   3   6        0.30        0.60      0.66 o
   8   3   6        2.33       -0.56      1.00 o
  -5   4   6       34.04       36.24      2.66 o
  -4   4   6       30.27       31.35      2.25 o
  -3   4   6        3.03        1.40      1.16 o
  -2   4   6      665.81      677.04      6.76 o
  -1   4   6        0.63        1.24      0.42 o
   0   4   6       13.31       17.59      0.81 o
   1   4   6       20.23       20.14      0.86 o
   2   4   6       17.05       17.57      1.12 o
   3   4   6       50.54       41.84      1.41 o
   4   4   6       78.12       72.95      2.66 o
   5   4   6        0.17        0.50      0.78 o
   6   4   6       81.65       78.61      3.23 o
   7   4   6       42.20       47.57      2.71 o
  -4   5   6        1.17        1.92      0.84 o
  -3   5   6        3.51        4.49      0.90 o
  -2   5   6        2.00        3.08      0.70 o
  -1   5   6      221.22      214.37      3.65 o
   0   5   6      278.04      273.73      4.44 o
   1   5   6        6.30        4.53      0.49 o
   2   5   6        1.41        1.66      0.35 o
   3   5   6       36.48       38.37      3.04 o
   4   5   6        0.31        0.07      0.72 o
   5   5   6       14.89       16.51      1.44 o
   6   5   6       12.21       11.34      1.32 o
   7   5   6       10.76        8.96      1.27 o
  -3   6   6       29.28       30.48      2.34 o
  -2   6   6       75.48       70.18      3.27 o
  -1   6   6        4.65        3.88      1.01 o
   0   6   6        4.81        6.10      0.74 o
   1   6   6       50.44       50.83      2.19 o
   2   6   6       26.12       22.79      1.71 o
   3   6   6      409.85      450.57      8.42 o
   4   6   6       45.18       45.90      2.58 o
   5   6   6       43.00       38.54      2.72 o
   6   6   6       12.74       12.14      1.36 o
  -2   7   6        0.40        1.51      0.64 o
  -1   7   6       83.34       86.98      3.67 o
   0   7   6       19.48       18.19      1.34 o
   1   7   6        4.97        4.06      0.89 o
   2   7   6        1.65       -0.28      0.59 o
   3   7   6        2.75        1.73      0.60 o
   4   7   6       33.12       30.54      2.36 o
   5   7   6       10.86       12.35      1.77 o
  -1   8   6       13.05       19.43      4.29 o
   0   8   6        7.39       10.94      1.57 o
   1   8   6        6.77        5.33      1.25 o
   2   8   6        1.18        0.64      0.73 o
   3   8   6       41.03       43.86      2.49 o
   4   8   6        3.52        1.63      1.03 o
  -2  -8   7        2.61        3.61      1.56 o
  -1  -8   7       23.98       27.76      2.78 o
   0  -8   7        1.11        0.95      0.70 o
   1  -8   7        8.19        9.39      2.21 o
  -4  -7   7        4.72        4.88      0.96 o
  -3  -7   7        4.20        3.14      0.82 o
  -2  -7   7       14.53       14.67      1.78 o
  -1  -7   7       16.59       16.48      1.75 o
   0  -7   7        3.06        2.87      0.67 o
   1  -7   7        7.03        8.94      1.29 o
   2  -7   7        1.46        1.96      1.03 o
   3  -7   7        0.01       -0.12      1.01 o
  -5  -6   7       30.73       31.54      3.01 o
  -4  -6   7        7.36        8.85      1.20 o
  -3  -6   7        1.01        0.91      0.53 o
  -2  -6   7       11.18       11.34      1.20 o
  -1  -6   7       41.27       46.66      3.52 o
   0  -6   7        0.78        0.60      0.47 o
   1  -6   7        0.48        0.69      0.41 o
   2  -6   7        5.57        5.68      0.73 o
   3  -6   7       12.16       15.16      1.21 o
   4  -6   7        0.69        0.51      0.53 o
  -5  -5   7        9.89       10.05      1.43 o
  -4  -5   7       13.35       15.32      1.47 o
  -3  -5   7       30.28       28.41      1.69 o
  -2  -5   7      114.79      126.39      4.64 o
  -1  -5   7        2.45        1.78      0.72 o
   0  -5   7        6.11        6.32      0.72 o
   1  -5   7       90.58       80.06      5.11 o
   2  -5   7        0.47        0.12      0.40 o
   3  -5   7        7.51        7.24      0.71 o
   4  -5   7        2.15        1.13      0.39 o
   5  -5   7       32.20       36.09      2.20 o
  -6  -4   7        1.77        2.35      1.50 o
  -5  -4   7       63.87       62.72      3.43 o
  -4  -4   7        5.85        4.32      1.17 o
  -3  -4   7       24.28       19.11      1.29 o
  -2  -4   7       30.92       28.39      1.63 o
  -1  -4   7        3.15        3.13      0.40 o
   0  -4   7      243.46      244.63      3.23 o
   1  -4   7       17.98       18.06      0.99 o
   2  -4   7        0.52        1.09      0.48 o
   3  -4   7       43.71       42.19      1.60 o
   4  -4   7       99.91       87.08      5.10 o
   5  -4   7        3.62        1.78      0.60 o
   6  -4   7        2.60        3.19      0.84 o
  -6  -3   7        1.49        3.12      0.82 o
  -5  -3   7      108.64      110.66      4.47 o
  -4  -3   7       10.68       11.53      1.35 o
  -3  -3   7       41.81       43.63      1.89 o
  -2  -3   7       29.87       30.68      1.57 o
  -1  -3   7       35.77       33.00      1.22 o
   0  -3   7        0.68        0.30      0.13 o
   1  -3   7       12.31       11.97      0.59 o
   2  -3   7      115.42      125.80      2.43 o
   3  -3   7       32.40       30.93      1.35 o
   4  -3   7        1.64        1.14      0.40 o
   5  -3   7       26.17       26.12      1.33 o
   6  -3   7       27.39       28.39      1.73 o
  -6  -2   7        8.96       12.71      1.36 o
  -5  -2   7       12.01        8.73      1.15 o
  -4  -2   7       43.48       41.14      2.17 o
  -3  -2   7      139.42      142.85      3.14 o
  -2  -2   7      302.43      300.69      3.28 o
  -1  -2   7       26.44       28.98      0.94 o
   0  -2   7      990.89      966.64     10.61 o
   1  -2   7       13.03       14.67      1.03 o
   2  -2   7       27.82       30.52      0.98 o
   3  -2   7        0.08        0.07      0.28 o
   4  -2   7       69.21       59.53      2.10 o
   5  -2   7       17.24       18.00      1.16 o
   6  -2   7        1.07        2.78      0.75 o
   7  -2   7       19.99       24.45      2.66 o
  -6  -1   7       18.03       22.31      2.06 o
  -5  -1   7       37.58       33.41      1.86 o
  -4  -1   7       63.93       59.51      2.06 o
  -3  -1   7        3.38        4.72      0.78 o
  -2  -1   7       95.97      103.37      1.47 o
  -1  -1   7       11.34       10.65      0.47 o
   0  -1   7      791.97      744.18      4.89 o
   1  -1   7      986.84     1003.57      7.39 o
   2  -1   7     1536.59     1566.74      7.79 o
   3  -1   7       36.16       37.00      0.95 o
   4  -1   7        1.13        1.44      0.46 o
   5  -1   7       11.36        9.32      0.87 o
   6  -1   7        4.98        2.26      0.86 o
   7  -1   7        9.91       11.40      1.75 o
  -6   0   7       22.64       24.70      2.69 o
  -5   0   7       22.71       24.21      1.90 o
  -4   0   7        6.93        5.30      0.69 o
  -3   0   7      464.33      458.32      5.97 o
  -2   0   7        0.40        1.18      0.33 o
  -1   0   7        4.02        7.37      0.52 o
   0   0   7      826.10      925.52      4.74 o
   1   0   7        4.58        3.72      0.32 o
   2   0   7      120.85      156.00      2.88 o
   3   0   7      343.31      349.58      3.56 o
   4   0   7        1.95        2.62      0.44 o
   5   0   7      183.50      191.20      3.64 o
   6   0   7       13.74       14.23      1.19 o
   7   0   7        3.81        3.06      0.96 o
  -6   1   7        2.65        1.09      0.92 o
  -5   1   7        0.71       -0.58      0.87 o
  -4   1   7      165.08      157.64      4.31 o
  -3   1   7      173.34      176.27      3.64 o
  -2   1   7      242.50      236.36      3.49 o
  -1   1   7      760.68      736.99      7.45 o
   0   1   7      312.16      306.56      2.81 o
   1   1   7      310.41      351.35      2.70 o
   2   1   7      145.62      160.32      1.91 o
   3   1   7       43.59       38.79      1.23 o
   4   1   7        0.61        0.30      0.30 o
   5   1   7       22.14       24.24      1.51 o
   6   1   7       53.89       48.07      2.14 o
   7   1   7       60.79       64.86      4.14 o
  -5   2   7       18.42       21.56      2.45 o
  -4   2   7        4.81        4.25      0.80 o
  -3   2   7       56.06       55.45      2.21 o
  -2   2   7      183.54      174.10      3.20 o
  -1   2   7       24.94       21.24      0.82 o
   0   2   7      150.32      131.70      2.01 o
   1   2   7        2.47        3.94      0.32 o
   2   2   7      722.31      708.63      4.32 o
   3   2   7        3.13        2.50      0.32 o
   4   2   7        1.30        1.04      0.42 o
   5   2   7       78.49       68.62      2.35 o
   6   2   7        5.51        5.88      0.84 o
   7   2   7        0.75        2.09      0.88 o
   8   2   7        1.74        5.29      2.54 o
  -5   3   7        7.39        6.18      1.49 o
  -4   3   7        9.35       13.45      1.26 o
  -3   3   7      393.67      390.70      6.11 o
  -2   3   7       51.23       49.96      1.58 o
  -1   3   7      341.29      334.88      4.18 o
   0   3   7        1.01        0.68      0.30 o
   1   3   7       10.57        8.31      0.63 o
   2   3   7      253.71      256.86      4.24 o
   3   3   7       96.82       95.22      3.01 o
   4   3   7      116.98      112.15      2.97 o
   5   3   7      238.30      241.66      4.52 o
   6   3   7       21.37       19.96      1.45 o
   7   3   7       56.21       56.50      2.87 o
  -4   4   7       31.67       36.44      2.48 o
  -3   4   7        8.72        6.88      1.05 o
  -2   4   7       71.46       62.32      2.15 o
  -1   4   7        6.61        3.95      0.74 o
   0   4   7      307.59      300.84      5.35 o
   1   4   7        1.12        1.13      0.26 o
   2   4   7      440.30      454.68      9.71 o
   3   4   7      120.86      123.76      4.30 o
   4   4   7        2.07        2.68      0.75 o
   5   4   7        6.33        4.79      0.72 o
   6   4   7       18.89       19.04      1.64 o
   7   4   7       21.49       29.51      2.14 o
  -4   5   7        1.49        1.14      1.31 o
  -3   5   7       10.62        9.80      1.33 o
  -2   5   7       72.26       72.26      2.81 o
  -1   5   7       35.45       34.55      1.72 o
   0   5   7       20.10       17.81      1.18 o
   1   5   7        0.73        0.67      0.38 o
   2   5   7      413.05      420.69      5.94 o
   3   5   7       56.21       50.67      2.84 o
   4   5   7      282.12      245.17     15.99 o
   5   5   7        9.15        8.57      1.25 o
   6   5   7        5.87        6.74      1.04 o
   7   5   7        0.90        1.90      0.88 o
  -3   6   7       16.08       19.75      1.89 o
  -2   6   7        0.23        0.19      0.60 o
  -1   6   7        3.68        3.25      0.71 o
   0   6   7        0.60        0.24      0.42 o
   1   6   7       52.07       55.12      2.37 o
   2   6   7        4.90        2.10      0.70 o
   3   6   7        8.92        7.36      1.16 o
   4   6   7        4.95        5.65      0.93 o
   5   6   7       16.39       14.02      1.36 o
   6   6   7        0.04       -0.19      0.60 o
  -2   7   7       24.04       29.17      2.87 o
  -1   7   7       31.14       33.93      3.30 o
   0   7   7        0.08        1.10      0.57 o
   1   7   7       13.78       14.14      1.69 o
   2   7   7       35.11       31.48      2.02 o
   3   7   7        6.26        6.78      1.08 o
   4   7   7       21.64       21.41      2.01 o
   5   7   7        0.81        1.55      0.73 o
   0   8   7        0.48        1.13      1.12 o
   1   8   7        9.09       11.51      1.60 o
   2   8   7        2.30        1.50      0.77 o
   3   8   7        1.38        1.19      0.76 o
   4   8   7        0.97        0.61      0.72 o
  -3  -7   8        2.00        4.24      1.02 o
  -2  -7   8        9.47        8.85      1.42 o
  -1  -7   8        7.12       11.93      1.80 o
   0  -7   8        2.49        1.03      0.47 o
   1  -7   8        7.89        8.43      1.12 o
   2  -7   8        5.11        6.46      1.66 o
   3  -7   8        1.54        1.19      1.52 o
  -4  -6   8       28.21       32.43      2.63 o
  -3  -6   8       24.25       27.89      2.07 o
  -2  -6   8       13.78        9.65      1.32 o
  -1  -6   8        4.49        7.23      1.33 o
   0  -6   8        5.49        5.70      0.98 o
   1  -6   8       15.27       12.96      1.34 o
   2  -6   8        0.31        0.63      0.62 o
   3  -6   8       30.07       30.75      2.45 o
   4  -6   8        0.61        1.89      0.75 o
  -5  -5   8        0.24        0.41      0.78 o
  -4  -5   8        7.57        6.53      1.21 o
  -3  -5   8       20.43       21.72      1.73 o
  -2  -5   8        9.43       11.26      1.36 o
  -1  -5   8       98.35       98.25      4.46 o
   0  -5   8        7.72        5.88      0.82 o
   1  -5   8       84.14       76.31      3.34 o
   2  -5   8        5.26        4.36      0.62 o
   3  -5   8       30.05       28.43      1.72 o
   4  -5   8        0.29        1.03      0.62 o
   5  -5   8       24.49       25.67      1.90 o
  -5  -4   8       10.08        8.88      1.44 o
  -4  -4   8       58.78       60.56      3.84 o
  -3  -4   8       26.06       26.26      1.62 o
  -2  -4   8        1.18        0.84      0.45 o
  -1  -4   8       14.15       11.60      1.27 o
   0  -4   8       33.00       26.67      1.41 o
   1  -4   8       65.18       67.61      2.17 o
   2  -4   8      132.65      136.00      4.08 o
   3  -4   8       48.48       44.03      1.92 o
   4  -4   8       63.16       63.05      3.17 o
   5  -4   8        1.38        1.54      0.68 o
   6  -4   8        6.29        5.68      0.87 o
  -5  -3   8        4.33        3.72      0.93 o
  -4  -3   8       13.91       13.33      1.49 o
  -3  -3   8      103.34      105.39      3.00 o
  -2  -3   8       83.99       81.47      2.61 o
  -1  -3   8      504.54      517.05      5.84 o
   0  -3   8        0.23        0.18      0.26 o
   1  -3   8      170.96      182.99      2.76 o
   2  -3   8       21.43       18.44      1.01 o
   3  -3   8        0.42        0.26      0.44 o
   4  -3   8       26.99       26.84      1.59 o
   5  -3   8        0.20        0.15      0.40 o
   6  -3   8       28.56       31.49      2.02 o
  -6  -2   8       17.54       21.86      2.17 o
  -5  -2   8        2.91        1.42      0.54 o
  -4  -2   8       14.76       15.74      1.43 o
  -3  -2   8        3.22        2.82      0.82 o
  -2  -2   8      277.34      273.00      3.99 o
  -1  -2   8       53.17       45.58      1.46 o
   0  -2   8       90.07       94.27      1.95 o
   1  -2   8      525.71      535.50      4.57 o
   2  -2   8       50.22       44.31      1.07 o
   3  -2   8       21.24       18.27      0.86 o
   4  -2   8      124.16      117.92      2.50 o
   5  -2   8        0.96        1.86      0.55 o
   6  -2   8       21.82       25.48      2.18 o
   7  -2   8        0.00       -0.31      0.75 o
  -6  -1   8       27.93       31.72      3.82 o
  -5  -1   8       19.45       18.52      1.74 o
  -4  -1   8      230.86      225.98      6.01 o
  -3  -1   8       76.15       72.38      2.47 o
  -2  -1   8       92.82       88.37      1.49 o
  -1  -1   8        0.41        0.61      0.33 o
   0  -1   8        3.24        2.11      0.28 o
   1  -1   8        1.13        0.09      0.14 o
   2  -1   8       14.05       17.80      1.03 o
   3  -1   8       16.43       20.15      1.00 o
   4  -1   8      194.32      193.53      3.17 o
   5  -1   8        6.81        5.32      0.83 o
   6  -1   8       55.29       55.40      3.61 o
   7  -1   8        0.08       -0.91      0.89 o
  -5   0   8       25.36       23.33      2.25 o
  -4   0   8       47.26       48.09      2.20 o
  -3   0   8      110.73      107.06      3.04 o
  -2   0   8      991.07      988.53      7.55 o
  -1   0   8      534.14      562.34      5.02 o
   0   0   8      136.01      131.17      2.04 o
   1   0   8      265.39      274.37      3.72 o
   2   0   8      134.93      155.53      2.67 o
   3   0   8      298.91      308.70      4.83 o
   4   0   8        1.66        1.75      0.33 o
   5   0   8       13.80       10.43      1.03 o
   6   0   8      109.59      129.40      4.48 o
   7   0   8       26.74       29.45      2.88 o
  -5   1   8        0.14        0.67      0.78 o
  -4   1   8       32.87       26.95      1.80 o
  -3   1   8       29.31       25.78      1.32 o
  -2   1   8        7.96       11.01      0.99 o
  -1   1   8      251.66      233.39      2.64 o
   0   1   8        3.06        4.66      0.47 o
   1   1   8      570.44      561.66      6.88 o
   2   1   8       43.29       44.61      1.49 o
   3   1   8      428.37      420.88      5.83 o
   4   1   8        8.15        6.89      0.60 o
   5   1   8       23.42       23.67      1.39 o
   6   1   8       37.41       30.47      2.00 o
   7   1   8        0.34        0.98      0.85 o
  -5   2   8       36.84       43.18      3.05 o
  -4   2   8       15.59       17.62      1.81 o
  -3   2   8       46.79       41.06      2.36 o
  -2   2   8      162.11      159.70      2.99 o
  -1   2   8       87.58       84.35      1.87 o
   0   2   8       50.57       51.95      1.61 o
   1   2   8       40.90       42.19      1.10 o
   2   2   8       21.92       20.74      0.79 o
   3   2   8      318.16      298.79      4.46 o
   4   2   8      385.76      376.60      5.59 o
   5   2   8       30.00       28.09      1.53 o
   6   2   8       66.32       68.94      2.98 o
   7   2   8       15.84       11.03      1.80 o
  -5   3   8       32.10       40.11      6.44 o
  -4   3   8       31.91       34.38      2.33 o
  -3   3   8       56.96       55.22      2.72 o
  -2   3   8        0.07        0.32      0.38 o
  -1   3   8      241.39      239.32      3.39 o
   0   3   8       99.46      108.05      2.29 o
   1   3   8       85.59       76.74      1.88 o
   2   3   8       31.12       24.30      1.81 o
   3   3   8       58.98       57.84      2.32 o
   4   3   8      117.06      109.13      3.06 o
   5   3   8       16.57       17.00      1.29 o
   6   3   8        7.67        8.11      1.04 o
   7   3   8        0.14       -0.43      0.68 o
  -4   4   8       11.24        9.53      1.56 o
  -3   4   8        3.04        3.98      0.94 o
  -2   4   8       59.28       53.06      3.12 o
  -1   4   8       61.04       54.54      2.07 o
   0   4   8      176.38      186.35      3.36 o
   1   4   8      199.62      196.85      4.08 o
   2   4   8       20.86       18.95      1.16 o
   3   4   8      250.95      240.80      4.73 o
   4   4   8      129.09      135.39      3.80 o
   5   4   8       74.22       74.06      3.46 o
   6   4   8        6.10        4.75      0.86 o
   7   4   8        1.86        2.27      0.85 o
  -3   5   8       10.47       11.13      1.66 o
  -2   5   8        0.64        0.18      0.57 o
  -1   5   8       35.89       31.00      1.68 o
   0   5   8        1.15        0.84      0.54 o
   1   5   8       35.40       39.83      1.80 o
   2   5   8       28.42       27.15      1.61 o
   3   5   8        7.96        5.81      0.94 o
   4   5   8       96.21       87.80      7.56 o
   5   5   8        0.07       -0.80      0.59 o
   6   5   8       53.24       61.22      3.45 o
   7   5   8        0.80        0.76      0.96 o
  -2   6   8       13.06       12.12      1.70 o
  -1   6   8       22.15       21.64      1.51 o
   0   6   8       12.24       10.80      1.02 o
   1   6   8       54.04       52.90      2.42 o
   2   6   8       20.89       16.13      1.41 o
   3   6   8        0.71        0.56      0.49 o
   4   6   8       14.63       12.41      1.47 o
   5   6   8        4.98        6.46      1.09 o
   6   6   8        5.44        6.10      1.33 o
  -1   7   8        3.84        4.17      1.04 o
   0   7   8       27.53       30.91      1.86 o
   1   7   8       15.31       15.86      1.63 o
   2   7   8       27.75       31.90      2.35 o
   3   7   8        0.02        0.55      0.65 o
   4   7   8        3.55        2.11      1.32 o
   5   7   8        0.32        0.20      0.79 o
   1   8   8        0.43       -0.69      3.00 o
   2   8   8        6.88       10.06      2.17 o
   3   8   8       12.08       13.02      2.06 o
  -2  -7   9       19.71       26.85      2.42 o
  -1  -7   9        2.76        3.48      1.43 o
   0  -7   9        6.14        5.08      0.97 o
   1  -7   9        1.31        1.38      0.65 o
   2  -7   9       13.52       14.64      2.46 o
  -3  -6   9        1.89        0.77      0.77 o
  -2  -6   9        8.24        9.92      1.36 o
  -1  -6   9       28.07       26.46      2.58 o
   0  -6   9      141.46      153.61      6.02 o
   1  -6   9        5.06        4.26      0.91 o
   2  -6   9        0.50        1.68      0.61 o
   3  -6   9        6.60        8.19      1.37 o
   4  -6   9        1.11        1.98      1.12 o
  -4  -5   9        3.62        4.30      1.11 o
  -3  -5   9        2.35        1.82      0.80 o
  -2  -5   9        7.64        8.61      1.31 o
  -1  -5   9        8.04        7.39      1.27 o
   0  -5   9        2.62        1.70      0.53 o
   1  -5   9       39.07       35.29      2.35 o
   2  -5   9       31.62       34.94      2.85 o
   3  -5   9       38.73       37.79      2.71 o
   4  -5   9        0.63        1.31      0.74 o
   5  -5   9        0.57        1.15      0.78 o
  -5  -4   9       22.64       27.80      2.87 o
  -4  -4   9        1.20       -0.23      0.85 o
  -3  -4   9      185.53      186.65      5.06 o
  -2  -4   9        9.15       10.90      1.26 o
  -1  -4   9       18.88       17.88      1.60 o
   0  -4   9       28.00       25.27      2.62 o
   1  -4   9       10.11        6.78      0.79 o
   2  -4   9        5.41        5.35      0.71 o
   3  -4   9        0.29        0.20      0.39 o
   4  -4   9        0.29        0.45      0.49 o
   5  -4   9       19.04       20.54      1.94 o
  -5  -3   9        0.18       -1.19      0.87 o
  -4  -3   9        0.90        1.84      0.73 o
  -3  -3   9       74.95       70.25      3.37 o
  -2  -3   9      116.93      122.01      3.54 o
  -1  -3   9      128.85      135.70      3.22 o
   0  -3   9      134.15      129.10      3.66 o
   1  -3   9       75.11       73.76      2.48 o
   2  -3   9       61.21       57.89      2.69 o
   3  -3   9       15.87       11.60      1.01 o
   4  -3   9        4.91        5.10      0.72 o
   5  -3   9        3.46        4.93      0.86 o
   6  -3   9        0.54        0.75      0.90 o
  -5  -2   9       40.53       42.62      2.60 o
  -4  -2   9        0.41        0.09      0.79 o
  -3  -2   9      255.80      256.64      6.27 o
  -2  -2   9       24.51       20.51      1.47 o
  -1  -2   9      111.70      114.16      2.75 o
   0  -2   9      114.08      107.63      3.45 o
   1  -2   9        1.05        1.12      0.32 o
   2  -2   9       38.55       42.19      1.63 o
   3  -2   9      201.06      188.11      3.49 o
   4  -2   9       17.85       18.65      1.20 o
   5  -2   9       35.73       33.74      1.89 o
   6  -2   9       17.59       17.32      1.71 o
   7  -2   9        0.34        1.74      1.94 o
  -5  -1   9        4.56        3.16      0.88 o
  -4  -1   9       53.08       54.35      3.51 o
  -3  -1   9       45.96       41.65      2.57 o
  -2  -1   9      524.78      546.15      6.46 o
  -1  -1   9      397.63      408.75      5.12 o
   0  -1   9       69.58       63.48      1.56 o
   1  -1   9        1.69        1.41      0.26 o
   2  -1   9       71.61       79.67      1.55 o
   3  -1   9       12.58       15.36      1.04 o
   4  -1   9       83.47       94.73      2.82 o
   5  -1   9       24.02       27.35      1.62 o
   6  -1   9       16.21       14.21      1.68 o
   7  -1   9        3.09        3.41      1.88 o
  -5   0   9        3.48        4.81      1.05 o
  -4   0   9        0.10        0.00      0.54 o
  -3   0   9       67.11       60.87      3.13 o
  -2   0   9        2.45        2.75      0.58 o
  -1   0   9        0.50        0.66      0.49 o
   0   0   9      356.44      356.85      4.93 o
   1   0   9        8.42       10.35      0.59 o
   2   0   9      320.92      315.50      5.41 o
   3   0   9       12.88       13.60      1.05 o
   4   0   9       69.94       69.11      2.53 o
   5   0   9        7.29        8.13      1.18 o
   6   0   9       17.67       15.67      2.02 o
   7   0   9        1.84        5.40      1.36 o
  -5   1   9       31.54       36.79      3.30 o
  -4   1   9       41.35       46.46      3.44 o
  -3   1   9       26.53       26.69      1.61 o
  -2   1   9      169.98      164.72      3.71 o
  -1   1   9       12.13       13.24      0.94 o
   0   1   9       80.14       83.76      1.92 o
   1   1   9       95.34       90.78      3.10 o
   2   1   9      353.75      346.82      4.18 o
   3   1   9      383.24      367.50      5.10 o
   4   1   9      395.82      392.87      5.67 o
   5   1   9      104.10      102.38      3.20 o
   6   1   9        0.51        0.43      0.54 o
   7   1   9        0.30        1.60      0.87 o
  -5   2   9        6.93        4.07      4.66 o
  -4   2   9       18.21       17.07      1.67 o
  -3   2   9       81.78       82.02      3.31 o
  -2   2   9        3.79        3.09      0.65 o
  -1   2   9       27.28       28.35      1.32 o
   0   2   9       85.61       76.05      2.05 o
   1   2   9       49.64       49.58      1.18 o
   2   2   9       24.15       24.28      0.89 o
   3   2   9       79.76       71.42      2.26 o
   4   2   9        2.53        2.21      0.66 o
   5   2   9       41.95       43.60      2.13 o
   6   2   9        3.83        2.91      0.81 o
   7   2   9       18.93       24.81      2.31 o
  -4   3   9        0.03        0.92      0.97 o
  -3   3   9        6.37        5.54      0.90 o
  -2   3   9      127.73      125.34      4.04 o
  -1   3   9      226.70      240.48      3.97 o
   0   3   9        0.07        0.13      0.53 o
   1   3   9      209.14      195.61      3.50 o
   2   3   9       45.71       42.90      1.75 o
   3   3   9      271.96      274.63      5.27 o
   4   3   9      177.75      172.94      4.99 o
   5   3   9        0.66        0.41      0.74 o
   6   3   9       15.78       13.15      1.35 o
   7   3   9        0.06       -1.36      0.91 o
  -4   4   9        3.80        1.68      1.06 o
  -3   4   9        6.83        7.87      1.44 o
  -2   4   9       11.25        8.98      1.14 o
  -1   4   9        1.24        0.50      0.45 o
   0   4   9       95.64       85.29      3.16 o
   1   4   9       84.97       80.20      3.21 o
   2   4   9       64.12       55.23      2.92 o
   3   4   9        1.20        1.52      0.60 o
   4   4   9        4.26        3.42      0.67 o
   5   4   9       21.58       22.12      1.75 o
   6   4   9        0.10       -0.27      0.69 o
   7   4   9        2.94        3.38      1.88 o
  -3   5   9        2.37        2.16      0.81 o
  -2   5   9       24.16       22.36      1.90 o
  -1   5   9       50.47       46.30      2.92 o
   0   5   9       10.92       10.59      1.02 o
   1   5   9      110.01      101.18      2.97 o
   2   5   9       18.26       18.06      1.32 o
   3   5   9       11.53        9.62      1.21 o
   4   5   9       38.91       38.41      2.52 o
   5   5   9       11.70       13.05      1.89 o
   6   5   9       81.73       93.76      4.36 o
  -2   6   9       10.76       13.07      2.11 o
  -1   6   9       11.83       15.32      1.47 o
   0   6   9       13.69       12.77      1.35 o
   1   6   9       37.85       43.88      2.28 o
   2   6   9       12.75       12.09      1.26 o
   3   6   9        3.64        2.32      0.70 o
   4   6   9        1.97        1.64      0.72 o
   5   6   9        0.23       -0.21      0.71 o
   6   6   9        0.56        0.78      1.41 o
   0   7   9       21.96       30.23      2.37 o
   1   7   9        1.72        3.43      0.73 o
   2   7   9        2.73        3.50      0.76 o
   3   7   9       17.84       20.42      1.69 o
   4   7   9       16.84       23.93      2.29 o
  -1  -7  10       13.41       14.88      2.67 o
   0  -7  10        7.03        4.72      1.62 o
   1  -7  10       13.47       15.33      2.63 o
  -3  -6  10        2.06        0.94      0.75 o
  -2  -6  10        8.24        9.65      1.82 o
  -1  -6  10       17.38       20.46      2.44 o
   0  -6  10        8.71       11.88      1.81 o
   1  -6  10        0.96        1.64      0.68 o
   2  -6  10       24.03       24.84      2.19 o
   3  -6  10        0.45        1.85      1.35 o
  -4  -5  10       27.05       25.39      3.78 o
  -3  -5  10       14.22       19.34      1.80 o
  -2  -5  10       83.16       89.28      4.04 o
  -1  -5  10        0.81       -1.29      0.86 o
   0  -5  10        0.34        0.29      0.77 o
   1  -5  10        1.27        1.23      0.62 o
   2  -5  10        1.83        0.56      0.49 o
   3  -5  10        0.01        0.63      0.58 o
   4  -5  10        7.67        7.71      1.28 o
  -4  -4  10        5.78        5.23      1.13 o
  -3  -4  10        7.53        6.31      1.01 o
  -2  -4  10       28.62       29.35      2.22 o
  -1  -4  10      129.26      143.60      4.61 o
   0  -4  10        1.72        0.76      0.78 o
   1  -4  10       63.55       58.73      3.54 o
   2  -4  10        2.70        1.82      0.51 o
   3  -4  10       16.66       17.61      1.75 o
   4  -4  10        0.08        0.14      0.43 o
   5  -4  10        7.24        6.61      1.07 o
  -4  -3  10       14.85       13.54      1.74 o
  -3  -3  10        0.97        0.68      0.60 o
  -2  -3  10       51.71       50.77      2.63 o
  -1  -3  10      143.74      146.56      4.40 o
   0  -3  10       14.13       13.05      1.20 o
   1  -3  10       88.82       84.08      4.73 o
   2  -3  10       32.19       23.36      1.77 o
   3  -3  10      108.20      109.27      8.99 o
   4  -3  10        0.03        0.38      0.48 o
   5  -3  10       32.27       29.77      2.52 o
   6  -3  10        5.17        3.54      1.13 o
  -5  -2  10       50.09       56.53      3.41 o
  -4  -2  10       34.82       39.43      2.51 o
  -3  -2  10       18.55       16.36      1.71 o
  -2  -2  10      109.51      117.24      3.56 o
  -1  -2  10      103.76       94.70      3.90 o
   0  -2  10        0.00       -0.58      0.38 o
   1  -2  10        0.01        0.26      0.27 o
   2  -2  10       50.70       42.08      3.25 o
   3  -2  10      171.40      192.59      3.65 o
   4  -2  10       64.36       60.64      3.24 o
   5  -2  10       10.03       11.65      1.14 o
   6  -2  10       10.76       12.53      1.50 o
  -5  -1  10        0.14       -0.12      0.75 o
  -4  -1  10       39.16       37.96      2.40 o
  -3  -1  10        5.19        2.69      0.72 o
  -2  -1  10       17.67       16.50      1.18 o
  -1  -1  10      124.92      120.40      2.77 o
   0  -1  10       22.07       20.90      1.04 o
   1  -1  10      167.41      156.19      2.64 o
   2  -1  10      101.51       99.44      2.31 o
   3  -1  10      566.30      559.06      6.76 o
   4  -1  10       85.52       87.59      3.92 o
   5  -1  10        3.09        4.03      0.81 o
   6  -1  10        3.19        5.37      1.16 o
   7  -1  10        2.16        5.35      2.19 o
  -5   0  10       13.21       14.10      1.75 o
  -4   0  10       23.52       26.38      2.46 o
  -3   0  10       41.85       34.09      3.62 o
  -2   0  10        4.19        3.23      0.70 o
  -1   0  10        0.08       -0.30      0.59 o
   0   0  10      273.03      280.33      3.41 o
   1   0  10      117.53      112.95      2.39 o
   2   0  10        0.33        0.81      0.37 o
   3   0  10       94.04       95.74      2.41 o
   4   0  10      255.68      247.34      4.82 o
   5   0  10        7.75        6.76      1.12 o
   6   0  10        7.92        7.60      1.51 o
   7   0  10        1.81        0.01      0.74 o
  -4   1  10       57.48       61.10      4.07 o
  -3   1  10       74.02       66.55      4.09 o
  -2   1  10       11.88        9.75      1.34 o
  -1   1  10        0.34        0.69      0.39 o
   0   1  10       38.23       37.16      1.35 o
   1   1  10       90.77       84.49      1.75 o
   2   1  10        6.94        6.10      0.61 o
   3   1  10        0.05        1.27      0.62 o
   4   1  10       30.16       34.61      1.72 o
   5   1  10        0.01        0.60      0.58 o
   6   1  10        6.65        6.73      0.96 o
   7   1  10       17.21       18.98      2.09 o
  -4   2  10        7.24        8.35      1.41 o
  -3   2  10       18.00       21.63      1.82 o
  -2   2  10      150.75      159.94      3.71 o
  -1   2  10       21.46       22.14      1.23 o
   0   2  10      332.23      311.39      4.32 o
   1   2  10      117.43      122.51      2.31 o
   2   2  10       41.94       34.07      1.27 o
   3   2  10       15.85       13.53      1.05 o
   4   2  10       32.83       28.11      1.83 o
   5   2  10        2.31        2.08      0.69 o
   6   2  10       32.00       33.58      2.06 o
   7   2  10        3.41        4.11      0.92 o
  -4   3  10       14.99       16.66      2.94 o
  -3   3  10        5.66        4.59      0.89 o
  -2   3  10        3.02        1.27      0.50 o
  -1   3  10        3.98        2.28      0.48 o
   0   3  10        8.99        7.95      0.80 o
   1   3  10      268.65      263.04      3.76 o
   2   3  10        6.11        3.41      0.44 o
   3   3  10      159.96      166.32      3.48 o
   4   3  10        0.38        0.50      0.48 o
   5   3  10        0.04       -0.47      0.46 o
   6   3  10        4.91        4.01      0.79 o
   7   3  10        0.00        1.10      0.89 o
  -3   4  10       12.23       15.73      1.96 o
  -2   4  10       22.02       26.69      2.59 o
  -1   4  10       18.82       15.08      1.23 o
   0   4  10        8.01        8.39      0.82 o
   1   4  10       59.21       53.31      2.39 o
   2   4  10        0.19       -0.22      0.45 o
   3   4  10       53.06       56.85      2.29 o
   4   4  10       10.17        8.59      1.05 o
   5   4  10       74.00       74.56      4.33 o
   6   4  10       12.50       14.24      1.53 o
  -2   5  10       16.66       20.09      1.85 o
  -1   5  10       10.12       11.31      1.25 o
   0   5  10       92.63       94.38      3.07 o
   1   5  10        2.30        2.02      0.62 o
   2   5  10        8.71        7.05      0.83 o
   3   5  10       11.09        7.12      1.04 o
   4   5  10        0.01       -0.09      0.79 o
   5   5  10        0.76        0.20      0.60 o
   6   5  10        8.61       11.19      2.05 o
  -1   6  10        0.58        1.44      1.12 o
   0   6  10       26.44       30.86      2.08 o
   1   6  10        0.64        0.19      0.64 o
   2   6  10       43.82       48.76      2.85 o
   3   6  10       43.87       45.69      3.75 o
   4   6  10       39.30       34.33      2.64 o
   5   6  10       13.59       12.77      1.66 o
   1   7  10        0.00       -0.29      1.17 o
   2   7  10        7.01        6.93      1.64 o
   3   7  10        3.56        5.26      0.99 o
   4   7  10        0.72       -1.18      1.00 o
  -2  -6  11        1.33        4.17      2.22 o
  -1  -6  11        5.62        4.91      1.41 o
   0  -6  11        3.33        5.78      1.39 o
   1  -6  11        0.59        0.98      0.96 o
   2  -6  11       19.12       28.63      2.78 o
  -3  -5  11        5.74        9.34      1.77 o
  -2  -5  11       74.24       88.30      5.06 o
  -1  -5  11       17.95       14.24      3.02 o
   0  -5  11       35.37       40.23      3.30 o
   1  -5  11        2.14        2.19      0.74 o
   2  -5  11        3.12        2.51      0.85 o
   3  -5  11       19.52       21.56      2.41 o
   4  -5  11       32.28       37.22      3.29 o
  -3  -4  11        0.75        0.46      0.70 o
  -2  -4  11        6.84        6.23      1.47 o
  -1  -4  11        0.03       -0.80      0.75 o
   0  -4  11       79.68       88.38      4.63 o
   1  -4  11        0.59       -0.26      0.93 o
   2  -4  11       44.71       50.26      3.52 o
   3  -4  11       43.69       40.02      2.38 o
   4  -4  11       13.05       13.07      1.54 o
   5  -4  11        0.50        1.00      0.71 o
  -4  -3  11       20.26       22.25      2.20 o
  -3  -3  11        1.44        2.32      0.79 o
  -2  -3  11       90.68       92.52      3.41 o
  -1  -3  11        0.21       -0.30      0.84 o
   0  -3  11       30.98       28.26      2.54 o
   1  -3  11        0.14       -0.45      0.60 o
   2  -3  11       16.50       22.86      1.87 o
   3  -3  11       40.20       35.48      4.52 o
   4  -3  11        5.03        7.28      0.91 o
   5  -3  11       48.64       43.85      3.29 o
  -4  -2  11        0.59        1.23      0.61 o
  -3  -2  11      148.02      161.48      5.38 o
  -2  -2  11       16.67       17.76      1.56 o
  -1  -2  11       24.21       18.26      1.43 o
   0  -2  11       43.23       40.93      2.37 o
   1  -2  11        6.93        5.66      0.95 o
   2  -2  11       17.90       17.41      1.57 o
   3  -2  11        5.15        4.02      0.59 o
   4  -2  11        7.86        5.11      0.70 o
   5  -2  11        7.10        6.86      1.28 o
   6  -2  11        0.23       -0.05      0.85 o
  -4  -1  11        2.58        3.85      0.93 o
  -3  -1  11        2.90        1.42      0.67 o
  -2  -1  11        0.00       -0.13      0.50 o
  -1  -1  11      170.21      162.61      7.30 o
   0  -1  11       72.71       70.96      2.80 o
   1  -1  11      138.46      141.89      3.96 o
   2  -1  11      135.95      127.24      5.50 o
   3  -1  11        5.46        3.79      0.60 o
   4  -1  11        3.20        1.45      0.48 o
   5  -1  11       46.67       36.18      2.28 o
   6  -1  11        3.54        2.59      1.39 o
  -4   0  11        4.61        3.41      0.80 o
  -3   0  11       67.02       70.89      3.65 o
  -2   0  11       20.51       18.24      1.54 o
  -1   0  11        0.69        0.74      0.54 o
   0   0  11        0.04        0.94      0.38 o
   1   0  11       49.00       47.87      1.68 o
   2   0  11      112.72      114.09      2.83 o
   3   0  11       19.88       19.88      1.26 o
   4   0  11       15.22       19.06      1.39 o
   5   0  11       26.27       25.17      1.88 o
   6   0  11        0.51       -0.59      0.71 o
  -4   1  11       20.85       19.24      2.49 o
  -3   1  11        0.05       -0.70      0.60 o
  -2   1  11       18.48       18.08      1.41 o
  -1   1  11      156.13      160.53      3.88 o
   0   1  11        9.94       11.74      0.80 o
   1   1  11       38.22       33.06      1.32 o
   2   1  11       47.30       45.19      1.68 o
   3   1  11       13.14       11.87      0.92 o
   4   1  11        4.30        4.54      0.78 o
   5   1  11       14.23       14.18      1.46 o
   6   1  11       39.55       44.30      2.65 o
   7   1  11        8.68       12.27      2.01 o
  -3   2  11        2.42        2.98      0.73 o
  -2   2  11       13.97       13.62      1.21 o
  -1   2  11      118.98      104.36      5.39 o
   0   2  11       25.12       29.78      1.40 o
   1   2  11       77.37       84.09      2.19 o
   2   2  11      152.30      149.34      3.40 o
   3   2  11       32.66       29.56      2.12 o
   4   2  11        2.08        1.72      0.67 o
   5   2  11       12.12       11.92      1.34 o
   6   2  11        2.57        1.66      0.73 o
   7   2  11        3.84       10.44      1.80 o
  -3   3  11        6.06        4.91      1.66 o
  -2   3  11       50.22       50.42      2.73 o
  -1   3  11        6.18        3.85      0.67 o
   0   3  11        6.63        5.40      0.65 o
   1   3  11       12.19       13.37      0.89 o
   2   3  11       25.28       30.60      1.57 o
   3   3  11       59.14       53.38      2.70 o
   4   3  11       68.41       64.69      3.31 o
   5   3  11       16.77       14.95      1.44 o
   6   3  11       60.67       68.00      3.29 o
  -2   4  11       17.98       21.53      2.16 o
  -1   4  11       85.52       81.50      3.20 o
   0   4  11        0.21        0.61      0.45 o
   1   4  11       38.23       42.71      2.16 o
   2   4  11        4.75        3.06      0.56 o
   3   4  11        9.69        7.54      0.88 o
   4   4  11       27.90       25.63      1.88 o
   5   4  11        0.34       -0.26      0.68 o
   6   4  11        4.30        4.19      0.95 o
  -1   5  11       10.32       10.24      1.24 o
   0   5  11       35.54       34.11      2.12 o
   1   5  11       17.58       19.07      1.40 o
   2   5  11       26.02       30.54      1.93 o
   3   5  11      104.21      104.41      4.52 o
   4   5  11        1.99        2.16      0.57 o
   5   5  11        0.30       -0.74      0.72 o
   0   6  11        0.00        0.73      0.66 o
   1   6  11       29.76       36.03      2.23 o
   2   6  11        0.65       -0.63      0.67 o
   3   6  11        9.46       12.62      1.69 o
   4   6  11       22.37       23.60      2.66 o
  -2  -5  12       10.59       14.15      3.97 o
  -1  -5  12        2.23        3.59      1.37 o
   0  -5  12        1.61        1.71      0.95 o
   1  -5  12        8.84        9.84      1.64 o
   2  -5  12       19.51       20.27      3.20 o
   3  -5  12        8.70        8.38      1.68 o
  -2  -4  12        0.00        0.08      1.05 o
  -1  -4  12        8.36        7.83      2.20 o
   0  -4  12        2.34        1.82      0.83 o
   1  -4  12       19.51       24.66      2.66 o
   2  -4  12        0.00        0.21      0.73 o
   3  -4  12        6.41       10.69      1.89 o
   4  -4  12       24.81       27.55      2.53 o
  -3  -3  12        1.26        1.25      0.96 o
  -2  -3  12       61.41       72.92      4.53 o
  -1  -3  12        3.51        3.59      1.14 o
   0  -3  12       45.81       49.55      3.49 o
   1  -3  12        4.63        2.56      1.29 o
   2  -3  12        9.56        8.52      1.51 o
   3  -3  12        5.14        2.26      0.73 o
   4  -3  12        7.69        7.43      1.82 o
   5  -3  12        0.86        3.57      1.02 o
  -3  -2  12       15.65       20.12      3.54 o
  -2  -2  12       13.11       13.56      1.59 o
  -1  -2  12        0.77        0.55      0.74 o
   0  -2  12       43.00       39.69      2.87 o
   1  -2  12      120.61      128.08      4.42 o
   2  -2  12       10.17       11.88      1.71 o
   3  -2  12        3.84        2.36      0.72 o
   4  -2  12       90.25       75.58      3.68 o
   5  -2  12        0.25       -0.54      0.85 o
  -3  -1  12       14.11       13.70      2.01 o
  -2  -1  12       32.02       31.84      2.03 o
  -1  -1  12        9.42        9.41      1.17 o
   0  -1  12        0.13       -0.40      0.50 o
   1  -1  12       92.89      100.16      4.06 o
   2  -1  12        0.69        1.39      0.53 o
   3  -1  12       50.66       46.34      2.33 o
   4  -1  12       12.43        9.51      1.01 o
   5  -1  12       10.14       10.78      1.43 o
   6  -1  12        0.31       -0.25      0.84 o
  -3   0  12       32.06       34.83      2.38 o
  -2   0  12      108.83      118.39      4.62 o
  -1   0  12       29.13       23.24      1.57 o
   0   0  12       43.48       46.10      2.31 o
   1   0  12        8.79        5.65      0.83 o
   2   0  12        1.51        0.48      0.36 o
   3   0  12       55.99       63.58      2.59 o
   4   0  12       19.61       18.68      1.48 o
   5   0  12       14.90       16.63      1.41 o
   6   0  12       37.94       47.00      2.84 o
  -3   1  12       12.74       14.33      1.39 o
  -2   1  12       73.56       65.33      6.75 o
  -1   1  12        4.61        1.96      0.67 o
   0   1  12      118.07      125.82      3.36 o
   1   1  12       83.91       80.04      3.05 o
   2   1  12       41.97       43.51      1.73 o
   3   1  12       25.20       23.62      1.46 o
   4   1  12        0.52        0.39      0.72 o
   5   1  12        0.22        0.81      0.61 o
   6   1  12        0.01        1.19      0.98 o
  -3   2  12        4.28        5.91      1.55 o
  -2   2  12        0.97        0.45      0.65 o
  -1   2  12        0.81        0.85      0.83 o
   0   2  12       35.67       33.75      2.32 o
   1   2  12        5.35        2.55      0.49 o
   2   2  12       34.95       34.10      1.59 o
   3   2  12       53.19       53.28      2.75 o
   4   2  12        0.24       -0.07      0.50 o
   5   2  12       63.62       60.53      3.04 o
   6   2  12        7.00        9.11      1.38 o
  -2   3  12        4.53        5.66      1.03 o
  -1   3  12        8.76        6.19      0.80 o
   0   3  12       80.84       76.82      6.04 o
   1   3  12       30.95       24.85      1.50 o
   2   3  12        4.59        3.58      0.64 o
   3   3  12       32.22       25.92      1.92 o
   4   3  12        0.27        0.13      0.50 o
   5   3  12       19.18       20.75      1.79 o
   6   3  12        5.53        4.98      1.26 o
  -2   4  12       15.65       16.68      2.90 o
  -1   4  12       60.68       68.43      3.07 o
   0   4  12       38.95       42.69      2.38 o
   1   4  12        0.61       -0.09      0.61 o
   2   4  12      113.05      101.87      4.82 o
   3   4  12        0.79       -0.32      0.79 o
   4   4  12        6.89        6.50      1.01 o
   5   4  12        0.00       -1.18      0.79 o
   6   4  12        0.63       -1.49      0.99 o
  -1   5  12        0.42        1.12      0.82 o
   0   5  12        3.14        5.25      1.42 o
   1   5  12        3.81        2.64      0.69 o
   2   5  12       56.33       63.06      2.98 o
   3   5  12       12.30       14.16      1.87 o
   4   5  12        0.63       -1.72      1.15 o
   5   5  12       27.90       33.35      3.80 o
   1   6  12        0.02        0.54      1.08 o
   2   6  12        3.73        2.14      0.83 o
   3   6  12       21.29       28.28      2.33 o
   0  -5  13        4.26        6.38      1.99 o
   1  -5  13        0.91        1.21      0.96 o
   2  -5  13        9.58       16.66      3.17 o
  -1  -4  13        0.27        0.80      1.04 o
   0  -4  13        0.03        0.04      1.17 o
   1  -4  13        0.74        1.80      0.87 o
   2  -4  13        3.39        5.41      1.38 o
   3  -4  13        0.69       -0.41      0.92 o
  -2  -3  13        1.75        3.64      1.37 o
  -1  -3  13       40.29       43.48      3.59 o
   0  -3  13       16.59       14.67      1.90 o
   1  -3  13        4.39        4.39      0.98 o
   2  -3  13       25.17       23.99      2.52 o
   3  -3  13        0.77        1.35      0.83 o
   4  -3  13        5.08        4.51      0.90 o
  -3  -2  13        0.01       -2.55      1.98 o
  -2  -2  13        1.30        1.79      1.29 o
  -1  -2  13       27.56       25.21      2.17 o
   0  -2  13       16.13       19.48      1.98 o
   1  -2  13       13.98       17.22      1.85 o
   2  -2  13       48.72       52.21      3.63 o
   3  -2  13        5.29        2.67      0.89 o
   4  -2  13       38.95       42.09      2.86 o
   5  -2  13        0.05       -0.62      0.83 o
  -3  -1  13        2.33        1.18      1.26 o
  -2  -1  13        1.37        1.67      0.84 o
  -1  -1  13       58.86       62.51      3.99 o
   0  -1  13        7.06        5.38      0.88 o
   1  -1  13       13.56       13.62      1.63 o
   2  -1  13        0.03        1.21      0.49 o
   3  -1  13       21.72       20.02      1.70 o
   4  -1  13        5.08        8.97      1.18 o
   5  -1  13        9.55        6.60      1.55 o
  -3   0  13       10.91       11.94      3.07 o
  -2   0  13       88.95       92.62      5.03 o
  -1   0  13       48.16       41.99      4.75 o
   0   0  13        1.67        1.76      0.63 o
   1   0  13       68.75       68.55      3.04 o
   2   0  13        4.92        4.58      0.80 o
   3   0  13        2.96        3.06      0.73 o
   4   0  13        1.75        2.89      0.75 o
   5   0  13        0.06       -0.88      1.59 o
   6   0  13        0.00        1.11      1.52 o
  -2   1  13        0.02       -0.23      0.71 o
  -1   1  13       27.57       27.57      2.00 o
   0   1  13        0.01        0.57      0.54 o
   1   1  13      101.97       94.11      3.32 o
   2   1  13       20.21       24.05      1.70 o
   3   1  13       40.21       38.33      1.90 o
   4   1  13       52.38       50.89      3.02 o
   5   1  13        1.35        1.26      1.04 o
   6   1  13        0.25        0.05      0.76 o
  -2   2  13       55.75       60.83      3.20 o
  -1   2  13       22.12       18.97      2.16 o
   0   2  13       26.99       23.66      1.71 o
   1   2  13        0.35        0.15      0.56 o
   2   2  13       33.35       29.39      1.73 o
   3   2  13        3.22        2.53      0.73 o
   4   2  13       78.90       85.99      3.74 o
   5   2  13        0.39        0.29      0.79 o
   6   2  13        0.22        0.93      0.74 o
  -1   3  13       37.04       48.12      3.16 o
   0   3  13       39.09       35.61      3.76 o
   1   3  13       18.47       14.65      1.36 o
   2   3  13        0.25        0.75      0.50 o
   3   3  13        5.85        4.01      0.63 o
   4   3  13        1.34        0.60      0.65 o
   5   3  13        3.15        2.64      0.70 o
  -1   4  13        2.50        1.23      1.09 o
   0   4  13        3.50        2.33      0.81 o
   1   4  13      141.44      149.42      4.95 o
   2   4  13        1.35        1.93      0.62 o
   3   4  13       29.25       30.51      2.59 o
   4   4  13       30.66       32.21      2.60 o
   5   4  13        6.00        3.67      1.18 o
   1   5  13        0.82        0.73      1.12 o
   2   5  13       24.68       24.78      1.92 o
   3   5  13       24.12       28.89      2.35 o
   4   5  13       32.82       44.09      4.32 o
   1  -4  14       21.08       24.47      2.85 o
   2  -4  14        0.50        0.26      1.05 o
  -1  -3  14        1.77        3.09      1.02 o
   0  -3  14       37.13       41.81      4.04 o
   1  -3  14        2.81        1.11      1.04 o
   2  -3  14        1.10        2.31      0.85 o
   3  -3  14       11.44        9.67      1.79 o
  -2  -2  14        9.42       13.22      3.71 o
  -1  -2  14       10.53        7.49      1.46 o
   0  -2  14        8.10        7.69      1.37 o
   1  -2  14        0.21        0.83      0.86 o
   2  -2  14        5.09        7.87      1.41 o
   3  -2  14       27.89       30.57      4.08 o
   4  -2  14        5.97        7.67      1.29 o
  -2  -1  14       23.32       29.25      3.75 o
  -1  -1  14       17.62       18.28      2.08 o
   0  -1  14       42.46       41.46      2.49 o
   1  -1  14        1.20        1.24      0.73 o
   2  -1  14        9.41        6.97      1.06 o
   3  -1  14        0.27       -0.02      0.69 o
   4  -1  14       18.70       17.79      1.74 o
   5  -1  14       24.79       31.38      3.94 o
  -2   0  14        9.01       11.65      2.35 o
  -1   0  14        0.26        0.29      0.79 o
   0   0  14      114.77      116.18      4.78 o
   1   0  14        4.13        2.05      0.65 o
   2   0  14       24.03       24.68      1.78 o
   3   0  14       17.19       19.13      1.59 o
   4   0  14        0.08       -0.05      0.93 o
   5   0  14        3.41        2.90      0.96 o
  -1   1  14       22.90       25.92      2.26 o
   0   1  14        6.65        6.84      1.11 o
   1   1  14       20.96       17.01      1.47 o
   2   1  14       64.82       65.90      2.91 o
   3   1  14       26.44       26.18      2.09 o
   4   1  14        8.95       11.50      1.50 o
   5   1  14        6.02        5.83      1.11 o
  -1   2  14       51.44       52.98      3.27 o
   0   2  14       34.29       34.73      2.36 o
   1   2  14        4.33       -0.06      0.74 o
   2   2  14       25.07       23.75      2.22 o
   3   2  14       16.53       18.32      1.80 o
   4   2  14        0.12        1.19      0.62 o
   5   2  14       19.37       23.23      2.03 o
   0   3  14       59.48       64.49      3.76 o
   1   3  14        0.01       -1.28      0.85 o
   2   3  14      108.30      115.08      5.90 o
   3   3  14       18.88       21.84      2.61 o
   4   3  14       68.44       71.85      3.79 o
   1   4  14        9.53        9.23      1.53 o
   2   4  14        0.06       -0.12      0.95 o
   3   4  14       37.07       46.03      2.62 o
   4   4  14       22.30       25.55      4.62 o
   0  -2  15        1.32        0.75      1.24 o
   1  -2  15        2.68        1.56      0.79 o
   2  -2  15        4.39        3.82      1.93 o
   3  -2  15        1.16        0.65      0.88 o
   0  -1  15       17.34       20.08      2.15 o
   1  -1  15       44.69       50.90      2.90 o
   2  -1  15        0.27       -0.08      0.70 o
   3  -1  15        7.22        8.13      1.32 o
   4  -1  15        1.06        2.20      1.37 o
   0   0  15        6.29        8.48      1.21 o
   1   0  15       21.44       25.78      2.08 o
   2   0  15       40.70       43.37      2.50 o
   3   0  15       40.37       48.25      3.12 o
   4   0  15       30.75       30.45      3.03 o
   0   1  15        7.76        5.00      1.07 o
   1   1  15        7.99        7.51      0.99 o
   2   1  15        1.09        1.35      0.64 o
   3   1  15        2.54        2.02      0.79 o
   4   1  15       26.33       34.36      3.51 o
   0   2  15        8.35        4.70      1.00 o
   1   2  15       57.83       65.23      3.32 o
   2   2  15        3.65        1.49      1.03 o
   3   2  15       32.66       32.14      2.44 o
   4   2  15        0.64        5.07      2.15 o
   1   3  15        7.63        7.33      2.75 o
   2   3  15        1.12       -0.44      4.37 o
   3   3  15       24.96       24.23      4.51 o
 
